# Supplementary material for: Predicting miRNA-Disease Association Based on Neural Inductive Matrix Completion with Graph Autoencoders and Self-Attention Mechanism
Source: Biomolecules. 2022 Jan 2;12(1):64. doi: 10.3390/biom12010064 (PMC8774034; doi:10.3390/biom12010064)
Supplement: Supplementary file 1 [file biomolecules-12-00064-s001.zip › Table S1.xlsx]

## Sheet: prediction
disease name	miRNA name	score
Lung Neoplasms	hsa-mir-16	0.57845
Lung Neoplasms	hsa-mir-15a	0.5508
Stomach Neoplasms	hsa-mir-19b	0.54977
Prostatic Neoplasms	hsa-mir-155	0.53858
Lung Neoplasms	hsa-mir-106b	0.52648
Ovarian Neoplasms	hsa-mir-222	0.52318
Stomach Neoplasms	hsa-mir-29b	0.52263
Melanoma	hsa-mir-223	0.51232
Stomach Neoplasms	hsa-mir-15a	0.51145
Pancreatic Neoplasms	hsa-mir-19b	0.50862
Ovarian Neoplasms	hsa-mir-15a	0.50692
Carcinoma Hepatocellular	hsa-mir-143	0.50553
Pancreatic Neoplasms	hsa-mir-19a	0.50353
Carcinoma, Squamous Cell	hsa-mir-17	0.49864
Stomach Neoplasms	hsa-let-7c	0.49754
Leukemia, Myeloid, Acute	hsa-mir-21	0.49747
Ovarian Neoplasms	hsa-mir-143	0.49716
Carcinoma Hepatocellular	hsa-mir-9	0.49619
Breast Neoplasms	hsa-mir-142	0.49551
Colorectal Neoplasms	hsa-mir-29b	0.49516
Pancreatic Neoplasms	hsa-mir-29a	0.49436
Lung Neoplasms	hsa-mir-141	0.49353
Carcinoma Hepatocellular	hsa-mir-133a	0.49307
Colorectal Neoplasms	hsa-mir-223	0.4927
Colorectal Neoplasms	hsa-mir-15a	0.48627
Stomach Neoplasms	hsa-mir-133a	0.48095
Prostatic Neoplasms	hsa-mir-18a	0.48018
Melanoma	hsa-mir-29c	0.47998
Ovarian Neoplasms	hsa-mir-29c	0.47954
Stomach Neoplasms	hsa-let-7i	0.47922
Breast Neoplasms	hsa-mir-15b	0.47843
Pancreatic Neoplasms	hsa-mir-1	0.47705
Stomach Neoplasms	hsa-let-7e	0.47637
Prostatic Neoplasms	hsa-mir-19b	0.4762
Carcinoma, Non-Small-Cell Lung	hsa-mir-20a	0.47263
Prostatic Neoplasms	hsa-mir-19a	0.4709
Ovarian Neoplasms	hsa-mir-181a	0.4678
Stomach Neoplasms	hsa-mir-203	0.46602
Carcinoma Hepatocellular	hsa-mir-34b	0.46473
Colorectal Neoplasms	hsa-mir-29c	0.46294
Stomach Neoplasms	hsa-mir-210	0.46259
Colonic Neoplasms	hsa-mir-222	0.46039
Colorectal Neoplasms	hsa-mir-106b	0.45977
Ovarian Neoplasms	hsa-mir-181b	0.45842
Carcinoma, Squamous Cell	hsa-mir-19a	0.45841
Melanoma	hsa-mir-181b	0.45783
Lung Neoplasms	hsa-mir-15b	0.45604
Carcinoma, Squamous Cell	hsa-mir-29a	0.45247
Carcinoma, Non-Small-Cell Lung	hsa-mir-18a	0.4502
Colorectal Neoplasms	hsa-let-7i	0.44861
Colorectal Neoplasms	hsa-mir-214	0.44851
Stomach Neoplasms	hsa-mir-205	0.44735
Breast Neoplasms	hsa-mir-192	0.4471
Ovarian Neoplasms	hsa-mir-203	0.44597
Carcinoma, Non-Small-Cell Lung	hsa-mir-19b	0.44574
Urinary Bladder Neoplasms	hsa-mir-16	0.44275
Carcinoma, Non-Small-Cell Lung	hsa-mir-29a	0.44247
Colorectal Neoplasms	hsa-let-7f	0.4422
Carcinoma, Non-Small-Cell Lung	hsa-mir-19a	0.44139
Melanoma	hsa-mir-24	0.44134
Ovarian Neoplasms	hsa-mir-196a	0.44038
Urinary Bladder Neoplasms	hsa-mir-29a	0.43943
Glioma	hsa-mir-155	0.43934
Lung Neoplasms	hsa-mir-122	0.43933
Carcinoma, Squamous Cell	hsa-mir-29b	0.43902
Pancreatic Neoplasms	hsa-mir-29c	0.43883
Ovarian Neoplasms	hsa-mir-210	0.43684
Pancreatic Neoplasms	hsa-mir-9	0.43612
Melanoma	hsa-mir-101	0.43464
Ovarian Neoplasms	hsa-mir-24	0.43253
Colorectal Neoplasms	hsa-let-7g	0.43181
Pancreatic Neoplasms	hsa-mir-106b	0.43152
Carcinoma Hepatocellular	hsa-mir-429	0.43104
Stomach Neoplasms	hsa-mir-15b	0.43098
Carcinoma, Squamous Cell	hsa-mir-200b	0.42957
Pancreatic Neoplasms	hsa-mir-133a	0.42844
Ovarian Neoplasms	hsa-mir-142	0.42795
Carcinoma Hepatocellular	hsa-mir-132	0.42686
Carcinoma, Renal Cell	hsa-mir-17	0.42587
Pancreatic Neoplasms	hsa-mir-181a	0.42574
Heart Failure	hsa-mir-146a	0.42351
Head and Neck Neoplasms	hsa-mir-17	0.4233
Carcinoma, Renal Cell	hsa-mir-125b	0.42292
Lung Neoplasms	hsa-mir-429	0.42251
Prostatic Neoplasms	hsa-mir-29c	0.42215
Colorectal Neoplasms	hsa-mir-24	0.42196
Colorectal Neoplasms	hsa-mir-101	0.42127
Carcinoma, Renal Cell	hsa-mir-20a	0.42104
Adrenocortical Carcinoma	hsa-mir-21	0.42095
Head and Neck Neoplasms	hsa-mir-20a	0.42065
Ovarian Neoplasms	hsa-mir-205	0.42049
Melanoma	hsa-mir-92a	0.4196
Breast Neoplasms	hsa-mir-106a	0.41856
Neoplasms	hsa-mir-223	0.41746
Carcinoma, Squamous Cell	hsa-let-7a	0.41718
Glioblastoma	hsa-mir-126	0.41594
Colorectal Neoplasms	hsa-mir-205	0.41594
Neoplasms	hsa-mir-1	0.41575
Endometriosis	hsa-mir-21	0.41571
Urinary Bladder Neoplasms	hsa-mir-223	0.41528
Colonic Neoplasms	hsa-mir-29c	0.4148
Prostatic Neoplasms	hsa-mir-9	0.4143
Prostatic Neoplasms	hsa-mir-181a	0.41314
Breast Neoplasms	hsa-mir-150	0.41253
Colorectal Neoplasms	hsa-mir-125a	0.41223
Glioblastoma	hsa-mir-1	0.41221
Leukemia, Myeloid, Acute	hsa-mir-16	0.41093
Glioblastoma	hsa-mir-29b	0.41015
Colonic Neoplasms	hsa-mir-34c	0.40943
Stomach Neoplasms	hsa-mir-30a	0.40932
Ovarian Neoplasms	hsa-mir-15b	0.40879
Stomach Neoplasms	hsa-mir-92a	0.40764
Ovarian Neoplasms	hsa-mir-7	0.40527
Nasopharyngeal Neoplasms	hsa-mir-21	0.40498
Colonic Neoplasms	hsa-mir-146b	0.40408
Glioblastoma	hsa-mir-223	0.40321
Endometriosis	hsa-mir-155	0.40247
Colorectal Neoplasms	hsa-mir-15b	0.40212
Colonic Neoplasms	hsa-mir-181a	0.402
Urinary Bladder Neoplasms	hsa-let-7a	0.40197
Melanoma	hsa-mir-100	0.40177
Stomach Neoplasms	hsa-let-7b	0.40157
Breast Neoplasms	hsa-mir-130a	0.40038
medulloblastoma	hsa-mir-155	0.40024
Osteosarcoma	hsa-mir-155	0.39976
Pancreatic Neoplasms	hsa-mir-141	0.39971
Ovarian Neoplasms	hsa-mir-122	0.39962
Prostatic Neoplasms	hsa-let-7i	0.39907
Head and Neck Neoplasms	hsa-mir-146a	0.39852
Colonic Neoplasms	hsa-mir-133a	0.39797
Carcinoma, Renal Cell	hsa-mir-18a	0.39793
Neoplasms	hsa-mir-146b	0.39713
Colorectal Neoplasms	hsa-mir-100	0.39661
Carcinoma, Renal Cell	hsa-mir-19b	0.39525
Leukemia, Myeloid, Acute	hsa-mir-1	0.39457
Heart Failure	hsa-mir-34a	0.39455
Carcinoma, Renal Cell	hsa-mir-29a	0.3944
Carcinoma, Squamous Cell	hsa-let-7c	0.39434
Carcinoma, Non-Small-Cell Lung	hsa-mir-133a	0.39427
Prostatic Neoplasms	hsa-let-7e	0.39416
Heart Failure	hsa-mir-20a	0.39414
Colonic Neoplasms	hsa-mir-181b	0.39214
Heart Failure	hsa-mir-125b	0.39176
Prostatic Neoplasms	hsa-let-7f	0.39172
Melanoma	hsa-mir-132	0.3916
Melanoma	hsa-mir-133b	0.39094
Stomach Neoplasms	hsa-let-7d	0.39061
Carcinoma, Squamous Cell	hsa-mir-146b	0.38878
Neoplasms	hsa-mir-133a	0.38871
Carcinoma, Non-Small-Cell Lung	hsa-let-7c	0.38845
Head and Neck Neoplasms	hsa-mir-16	0.38781
Colonic Neoplasms	hsa-mir-214	0.38781
Prostatic Neoplasms	hsa-mir-196a	0.38755
Carcinoma Hepatocellular	hsa-mir-23b	0.38737
Glioma	hsa-mir-146a	0.38602
Carcinoma, Renal Cell	hsa-mir-1	0.38536
Carcinoma, Non-Small-Cell Lung	hsa-mir-106b	0.38529
Prostatic Neoplasms	hsa-mir-142	0.38478
Carcinoma, Renal Cell	hsa-mir-222	0.38474
Prostatic Neoplasms	hsa-mir-210	0.38469
Melanoma	hsa-mir-27a	0.38413
Urinary Bladder Neoplasms	hsa-let-7c	0.38322
Carcinoma, Non-Small-Cell Lung	hsa-mir-31	0.38301
Prostatic Neoplasms	hsa-let-7g	0.38252
Head and Neck Neoplasms	hsa-mir-19b	0.38213
Esophageal Neoplasms	hsa-mir-125b	0.38192
Retinoblastoma	hsa-mir-21	0.38173
Lung Neoplasms	hsa-mir-20b	0.38119
Colonic Neoplasms	hsa-mir-203	0.38101
Urinary Bladder Neoplasms	hsa-mir-146b	0.38076
Carcinoma, Renal Cell	hsa-mir-29b	0.38074
Urinary Bladder Neoplasms	hsa-mir-181a	0.38048
Head and Neck Neoplasms	hsa-mir-19a	0.38013
Esophageal Neoplasms	hsa-mir-17	0.37993
Adenocarcinoma	hsa-mir-125b	0.37983
Urinary Bladder Neoplasms	hsa-mir-106b	0.37921
Prostatic Neoplasms	hsa-mir-24	0.37867
Melanoma	hsa-mir-30c	0.37838
Melanoma	hsa-mir-192	0.37829
Colorectal Neoplasms	hsa-mir-30b	0.37763
Carcinoma, Renal Cell	hsa-mir-15a	0.37667
Uterine Cervical Neoplasms	hsa-mir-18a	0.37465
Carcinoma, Non-Small-Cell Lung	hsa-mir-181b	0.37435
Carcinoma, Renal Cell	hsa-mir-223	0.37364
Head and Neck Neoplasms	hsa-mir-29a	0.37339
Neoplasms	hsa-mir-203	0.37321
Leukemia, Myeloid, Acute	hsa-mir-200b	0.37312
Melanoma	hsa-mir-10b	0.37268
Glioblastoma	hsa-mir-133a	0.37179
Breast Neoplasms	hsa-mir-30e	0.37149
Pancreatic Neoplasms	hsa-mir-205	0.37097
Head and Neck Neoplasms	hsa-mir-126	0.37018
Adenocarcinoma	hsa-mir-34a	0.36992
Glioblastoma	hsa-mir-34c	0.36941
Endometriosis	hsa-mir-146a	0.36877
Head and Neck Neoplasms	hsa-mir-222	0.36873
Stomach Neoplasms	hsa-mir-23b	0.36867
Glioblastoma	hsa-let-7c	0.36839
Carcinoma, Non-Small-Cell Lung	hsa-mir-203	0.3682
Carcinoma, Non-Small-Cell Lung	hsa-let-7i	0.3681
Pancreatic Neoplasms	hsa-mir-125a	0.36777
Ovarian Neoplasms	hsa-mir-132	0.36773
Breast Neoplasms	hsa-mir-92b	0.3672
Heart Failure	hsa-mir-15a	0.3666
Urinary Bladder Neoplasms	hsa-mir-214	0.3664
Colonic Neoplasms	hsa-mir-182	0.36626
Colorectal Neoplasms	hsa-mir-192	0.36533
Adenocarcinoma	hsa-mir-146a	0.36526
Uterine Cervical Neoplasms	hsa-mir-29a	0.36512
Colorectal Neoplasms	hsa-mir-132	0.36485
Colonic Neoplasms	hsa-mir-196a	0.36454
Glioblastoma	hsa-mir-106b	0.3644
Glioma	hsa-mir-19b	0.36395
Glioma	hsa-mir-29a	0.36355
Carcinoma, Non-Small-Cell Lung	hsa-mir-122	0.36304
Heart Failure	hsa-mir-222	0.36298
Colonic Neoplasms	hsa-mir-210	0.36282
Retinoblastoma	hsa-mir-155	0.36264
Urinary Bladder Neoplasms	hsa-let-7i	0.36258
Carcinoma, Non-Small-Cell Lung	hsa-let-7e	0.36213
Melanoma	hsa-mir-127	0.36195
Prostatic Neoplasms	hsa-mir-125a	0.36181
Carcinoma, Squamous Cell	hsa-let-7e	0.36155
Colorectal Neoplasms	hsa-mir-30c	0.36082
Carcinoma Hepatocellular	hsa-mir-135b	0.36067
Neoplasms	hsa-mir-196a	0.36041
Glioma	hsa-mir-19a	0.36033
Carcinoma, Non-Small-Cell Lung	hsa-mir-142	0.36015
Carcinoma, Non-Small-Cell Lung	hsa-let-7f	0.35972
Carcinoma, Squamous Cell	hsa-let-7f	0.35966
Pancreatic Neoplasms	hsa-mir-7	0.35811
Head and Neck Neoplasms	hsa-mir-29b	0.3578
Carcinoma Hepatocellular	hsa-mir-194	0.35768
Breast Neoplasms	hsa-mir-196b	0.35753
Leukemia, Myeloid, Acute	hsa-mir-29c	0.35686
Carcinoma, Non-Small-Cell Lung	hsa-mir-141	0.3568
Urinary Bladder Neoplasms	hsa-let-7e	0.35655
Endometrial Neoplasms	hsa-mir-17	0.35652
Adrenocortical Carcinoma	hsa-mir-20a	0.35612
Prostatic Neoplasms	hsa-mir-7	0.35563
Melanoma	hsa-mir-199b	0.3554
Endometrial Neoplasms	hsa-mir-20a	0.35529
Esophageal Neoplasms	hsa-mir-16	0.35509
Carcinoma, Squamous Cell	hsa-mir-141	0.35447
Glioma	hsa-mir-1	0.35434
Uterine Cervical Neoplasms	hsa-mir-222	0.35411
Glioblastoma	hsa-mir-214	0.354
Urinary Bladder Neoplasms	hsa-let-7f	0.35397
Uterine Cervical Neoplasms	hsa-mir-1	0.35371
Lung Neoplasms	hsa-mir-23b	0.35348
Glioma	hsa-mir-126	0.35338
Carcinoma, Squamous Cell	hsa-mir-196a	0.35268
Leukemia, Myeloid, Acute	hsa-mir-133a	0.35245
Carcinoma, Non-Small-Cell Lung	hsa-mir-24	0.35235
Heart Failure	hsa-mir-200b	0.35198
Endometrial Neoplasms	hsa-mir-146a	0.35193
Breast Neoplasms	hsa-mir-372	0.35185
Endometriosis	hsa-mir-34a	0.3515
Head and Neck Neoplasms	hsa-mir-200b	0.3515
Carcinoma, Squamous Cell	hsa-let-7g	0.35127
Esophageal Neoplasms	hsa-mir-18a	0.35107
Colonic Neoplasms	hsa-mir-122	0.35102
Colonic Neoplasms	hsa-mir-34b	0.35096
Glioblastoma	hsa-mir-203	0.35087
Pancreatic Neoplasms	hsa-mir-93	0.35087
Adrenocortical Carcinoma	hsa-mir-34a	0.35086
Uterine Cervical Neoplasms	hsa-mir-29b	0.35075
Colonic Neoplasms	hsa-mir-183	0.35073
Endometrial Neoplasms	hsa-mir-34a	0.35045
Carcinoma, Renal Cell	hsa-mir-133a	0.35012
Urinary Bladder Neoplasms	hsa-mir-122	0.35008
Colorectal Neoplasms	hsa-let-7d	0.34966
Glioblastoma	hsa-let-7i	0.34905
Leukemia, Lymphocytic, Chronic, B-Cell	hsa-mir-145	0.34896
Glioma	hsa-mir-29b	0.34867
Mesothelioma	hsa-mir-155	0.34831
Glioma	hsa-mir-15a	0.34774
Uterine Cervical Neoplasms	hsa-mir-15a	0.34743
Adenocarcinoma	hsa-mir-18a	0.34734
Carcinoma, Renal Cell	hsa-mir-181a	0.34663
Heart Failure	hsa-mir-29c	0.34656
Melanoma	hsa-mir-150	0.34641
Urinary Bladder Neoplasms	hsa-let-7g	0.346
Carcinoma Hepatocellular	hsa-mir-30e	0.3456
Glioblastoma	hsa-mir-122	0.34546
Endometriosis	hsa-mir-29a	0.34516
Carcinoma, Squamous Cell	hsa-mir-122	0.34459
Colorectal Neoplasms	hsa-mir-20b	0.34433
Heart Failure	hsa-mir-143	0.3442
Esophageal Neoplasms	hsa-mir-19b	0.3439
Osteosarcoma	hsa-mir-146a	0.34332
Endometriosis	hsa-mir-16	0.34273
Glioblastoma	hsa-let-7e	0.34245
Carcinoma, Renal Cell	hsa-mir-31	0.34126
Glioblastoma	hsa-mir-182	0.34117
Glioblastoma	hsa-mir-196a	0.34117
Endometrial Neoplasms	hsa-mir-145	0.34113
Esophageal Neoplasms	hsa-mir-29a	0.34109
Melanoma	hsa-mir-224	0.34104
Nasopharyngeal Neoplasms	hsa-mir-125b	0.34044
Carcinoma Hepatocellular	hsa-mir-137	0.3404
medulloblastoma	hsa-mir-16	0.34027
Glioma	hsa-mir-223	0.3399
Glioblastoma	hsa-let-7f	0.33977
Leukemia, Myeloid, Acute	hsa-mir-34c	0.33949
Breast Neoplasms	hsa-mir-98	0.33909
Adenocarcinoma	hsa-mir-29a	0.33876
Carcinoma Hepatocellular	hsa-mir-196b	0.33874
Esophageal Neoplasms	hsa-mir-222	0.33873
Adenocarcinoma	hsa-mir-19b	0.33867
Leukemia, Myeloid, Acute	hsa-mir-146b	0.3385
Prostatic Neoplasms	hsa-mir-30b	0.3378
Colonic Neoplasms	hsa-mir-15b	0.33778
Glioblastoma	hsa-mir-141	0.33761
Ovarian Neoplasms	hsa-mir-150	0.33705
Ovarian Neoplasms	hsa-mir-106a	0.33704
Neoplasms	hsa-mir-183	0.33655
Carcinoma Hepatocellular	hsa-mir-204	0.33648
Adenocarcinoma	hsa-mir-19a	0.33637
Ovarian Neoplasms	hsa-mir-107	0.33612
Neoplasms	hsa-mir-142	0.33605
Leukemia, Myeloid, Acute	hsa-mir-9	0.33601
Esophageal Neoplasms	hsa-mir-1	0.33597
Prostatic Neoplasms	hsa-mir-30a	0.33595
Leukemia, Myeloid, Acute	hsa-mir-106b	0.33585
Lung Neoplasms	hsa-mir-130a	0.33523
Uterine Cervical Neoplasms	hsa-mir-200b	0.33518
Carcinoma, Squamous Cell	hsa-mir-183	0.33509
Endometrial Neoplasms	hsa-mir-16	0.33492
Carcinoma, Squamous Cell	hsa-mir-221	0.33492
Colorectal Neoplasms	hsa-mir-23b	0.33482
Leukemia, Myeloid, Acute	hsa-mir-31	0.33475
Endometriosis	hsa-mir-29b	0.33445
Uterine Cervical Neoplasms	hsa-mir-223	0.3344
Colonic Neoplasms	hsa-mir-7	0.33403
Glioblastoma	hsa-let-7g	0.33386
Ovarian Neoplasms	hsa-mir-199b	0.33356
Glioblastoma	hsa-mir-24	0.33316
Thyroid Neoplasms	hsa-mir-17	0.33218
Lung Neoplasms	hsa-mir-195	0.3318
Heart Failure	hsa-mir-146b	0.33147
Endometriosis	hsa-mir-15a	0.33133
Heart Failure	hsa-mir-221	0.33096
medulloblastoma	hsa-mir-29a	0.33071
Carcinoma Hepatocellular	hsa-mir-206	0.33043
Endometriosis	hsa-mir-18a	0.33042
Thyroid Neoplasms	hsa-mir-20a	0.33026
Endometriosis	hsa-mir-19b	0.3301
Carcinoma, Renal Cell	hsa-mir-181b	0.33
Heart Failure	hsa-mir-9	0.32989
Nasopharyngeal Neoplasms	hsa-mir-34a	0.32963
Carcinoma, Renal Cell	hsa-mir-214	0.32954
Adrenocortical Carcinoma	hsa-mir-18a	0.3295
Neoplasms	hsa-mir-100	0.32896
Melanoma	hsa-mir-335	0.32879
Colonic Neoplasms	hsa-mir-100	0.32861
Heart Failure	hsa-mir-122	0.32837
Endometrial Neoplasms	hsa-mir-18a	0.3283
Endometriosis	hsa-mir-222	0.32826
Carcinoma, Squamous Cell	hsa-mir-15b	0.32763
Adenocarcinoma	hsa-mir-222	0.32688
Endometriosis	hsa-mir-19a	0.32671
Colonic Neoplasms	hsa-mir-148a	0.32649
Adenocarcinoma	hsa-mir-1	0.32646
Glioblastoma	hsa-mir-200c	0.32642
Thyroid Neoplasms	hsa-mir-34a	0.32611
Pancreatic Neoplasms	hsa-mir-30b	0.32586
medulloblastoma	hsa-mir-222	0.32579
Endometrial Neoplasms	hsa-mir-29a	0.32565
Melanoma	hsa-mir-130a	0.32563
medulloblastoma	hsa-mir-1	0.32545
Esophageal Neoplasms	hsa-mir-29b	0.32522
Heart Failure	hsa-mir-214	0.32511
Prostatic Neoplasms	hsa-mir-429	0.32506
Stomach Neoplasms	hsa-mir-30d	0.32498
Adrenocortical Carcinoma	hsa-mir-29a	0.32424
Colonic Neoplasms	hsa-mir-93	0.32372
Colonic Neoplasms	hsa-mir-199a	0.32336
Adenocarcinoma	hsa-mir-29b	0.32325
Carcinoma Hepatocellular	hsa-mir-342	0.32301
Adrenocortical Carcinoma	hsa-mir-19b	0.32294
Urinary Bladder Neoplasms	hsa-mir-125a	0.32277
Pancreatic Neoplasms	hsa-mir-30a	0.32223
medulloblastoma	hsa-mir-15a	0.32195
Glioblastoma	hsa-mir-15b	0.32179
Glioblastoma	hsa-mir-34b	0.32175
Endometrial Neoplasms	hsa-mir-19b	0.32174
Carcinoma, Renal Cell	hsa-mir-182	0.32161
Glioma	hsa-mir-29c	0.3215
Prostatic Neoplasms	hsa-mir-192	0.32138
Leukemia, Myeloid, Acute	hsa-mir-214	0.32135
Heart Failure	hsa-let-7i	0.32134
Adrenocortical Carcinoma	hsa-mir-19a	0.3209
Leukemia, Lymphocytic, Chronic, B-Cell	hsa-mir-1	0.32063
Urinary Bladder Neoplasms	hsa-mir-148a	0.32056
Adenocarcinoma	hsa-mir-15a	0.32054
Heart Failure	hsa-mir-181b	0.32034
Glioma	hsa-let-7a	0.32011
Endometrial Neoplasms	hsa-mir-19a	0.31981
Esophageal Neoplasms	hsa-mir-200b	0.31911
Carcinoma, Squamous Cell	hsa-mir-7	0.31904
Uterine Cervical Neoplasms	hsa-let-7a	0.31842
Leukemia, Lymphocytic, Chronic, B-Cell	hsa-mir-126	0.31805
Uterine Cervical Neoplasms	hsa-mir-29c	0.31782
Nasopharyngeal Neoplasms	hsa-mir-145	0.31762
Glioblastoma	hsa-mir-133b	0.31757
Endometrial Neoplasms	hsa-mir-222	0.31681
Heart Failure	hsa-mir-31	0.31681
Neuroblastoma	hsa-mir-155	0.31638
Endometrial Neoplasms	hsa-mir-126	0.31617
Thyroid Neoplasms	hsa-mir-145	0.31598
medulloblastoma	hsa-mir-29b	0.3159
Leukemia, Myeloid, Acute	hsa-mir-122	0.31586
Stomach Neoplasms	hsa-mir-30e	0.31522
Head and Neck Neoplasms	hsa-mir-34c	0.31459
Glioma	hsa-mir-133a	0.31437
Neoplasms	hsa-mir-30b	0.31431
Carcinoma, Squamous Cell	hsa-mir-199a	0.31428
Prostatic Neoplasms	hsa-mir-10b	0.31371
Nasopharyngeal Neoplasms	hsa-mir-16	0.31346
Ovarian Neoplasms	hsa-mir-23b	0.31321
Endometriosis	hsa-mir-133a	0.3129
Thyroid Neoplasms	hsa-mir-16	0.31287
Endometrial Neoplasms	hsa-mir-15a	0.31286
Lung Neoplasms	hsa-mir-302b	0.31261
Adrenocortical Carcinoma	hsa-mir-15a	0.31254
Neoplasms	hsa-mir-195	0.31237
Stomach Neoplasms	hsa-mir-92b	0.31236
Carcinoma Hepatocellular	hsa-mir-302a	0.31202
Carcinoma, Renal Cell	hsa-mir-24	0.31185
Carcinoma, Non-Small-Cell Lung	hsa-mir-30b	0.31137
Schizophrenia	hsa-mir-21	0.31124
Nasopharyngeal Neoplasms	hsa-mir-29a	0.3111
Glioblastoma	hsa-mir-125a	0.31067
Endometrial Neoplasms	hsa-mir-29b	0.31062
Retinoblastoma	hsa-mir-125b	0.3106
Endometriosis	hsa-mir-122	0.3104
Uterine Cervical Neoplasms	hsa-mir-31	0.31018
Heart Failure	hsa-mir-141	0.30974
Glioblastoma	hsa-mir-100	0.30918
Retinoblastoma	hsa-mir-146a	0.3091
Uterine Cervical Neoplasms	hsa-mir-133a	0.30903
Carcinoma Hepatocellular	hsa-mir-27b	0.30872
Carcinoma, Squamous Cell	hsa-mir-93	0.30868
Carcinoma, Renal Cell	hsa-mir-183	0.30859
Neoplasms	hsa-mir-148a	0.30855
Adrenocortical Carcinoma	hsa-mir-29b	0.30843
Heart Failure	hsa-mir-203	0.30831
Heart Failure	hsa-let-7g	0.30807
Heart Failure	hsa-mir-200a	0.30777
Stomach Neoplasms	hsa-mir-26a	0.30772
Carcinoma Hepatocellular	hsa-mir-339	0.30749
Stomach Neoplasms	hsa-mir-96	0.30685
Breast Neoplasms	hsa-mir-99a	0.30675
Glioma	hsa-mir-34c	0.30595
Lymphoma, B-Cell	hsa-mir-125b	0.30571
Colonic Neoplasms	hsa-mir-200a	0.30528
Lung Neoplasms	hsa-mir-194	0.30492
Carcinoma, Renal Cell	hsa-mir-133b	0.30481
Ovarian Neoplasms	hsa-mir-195	0.30477
Head and Neck Neoplasms	hsa-mir-106b	0.30461
Carcinoma, Squamous Cell	hsa-let-7b	0.3046
Thyroid Neoplasms	hsa-mir-18a	0.3037
Carcinoma, Renal Cell	hsa-mir-15b	0.30349
Endometriosis	hsa-mir-31	0.30336
Thyroid Neoplasms	hsa-mir-29a	0.30328
Stomach Neoplasms	hsa-mir-338	0.30309
Carcinoma Hepatocellular	hsa-mir-367	0.30307
Glioma	hsa-let-7c	0.30212
Glioblastoma	hsa-mir-93	0.30202
Neoplasms	hsa-mir-124	0.30198
Carcinoma, Non-Small-Cell Lung	hsa-mir-92a	0.3019
Colonic Neoplasms	hsa-mir-25	0.30185
Leukemia, Myeloid, Acute	hsa-mir-141	0.30172
Urinary Bladder Neoplasms	hsa-mir-30b	0.30127
Ovarian Neoplasms	hsa-mir-18b	0.30127
Prostatic Neoplasms	hsa-mir-199b	0.30095
Adrenocortical Carcinoma	hsa-mir-223	0.30089
Nasopharyngeal Neoplasms	hsa-mir-19b	0.30055
Myelodysplastic Syndromes	hsa-mir-29a	0.30047
Esophageal Neoplasms	hsa-mir-181a	0.30041
Carcinoma	hsa-mir-146a	0.30038
medulloblastoma	hsa-mir-200b	0.30026
Urinary Bladder Neoplasms	hsa-mir-30a	0.30016
Carcinoma, Renal Cell	hsa-mir-148a	0.29966
Leukemia, Myeloid, Acute	hsa-mir-182	0.29958
Carcinoma, Non-Small-Cell Lung	hsa-mir-25	0.29951
Colorectal Neoplasms	hsa-mir-302b	0.29948
Endometrial Neoplasms	hsa-mir-223	0.29913
Carcinoma Hepatocellular	hsa-mir-193b	0.29909
Endometrial Neoplasms	hsa-mir-143	0.29903
Adenoviridae Infections	hsa-mir-21	0.29876
Urinary Bladder Neoplasms	hsa-let-7b	0.29856
Nasopharyngeal Neoplasms	hsa-mir-19a	0.2982
Thyroid Neoplasms	hsa-mir-19b	0.29811
medulloblastoma	hsa-mir-29c	0.29804
Nasopharyngeal Neoplasms	hsa-mir-29b	0.29791
Carcinoma Hepatocellular	hsa-mir-26b	0.29754
Uterine Cervical Neoplasms	hsa-mir-146b	0.29741
Carcinoma Hepatocellular	hsa-mir-215	0.29739
Heart Failure	hsa-mir-101	0.29738
Glioma	hsa-mir-122	0.29737
Hepatitis B	hsa-mir-21	0.29733
Uterine Cervical Neoplasms	hsa-let-7c	0.29714
Prostatic Neoplasms	hsa-mir-20b	0.29709
Endometriosis	hsa-mir-181a	0.29693
Carcinoma, Squamous Cell	hsa-mir-200a	0.29681
Leukemia, Myeloid, Acute	hsa-mir-210	0.29665
Ovarian Neoplasms	hsa-mir-124	0.29627
Carcinoma, Non-Small-Cell Lung	hsa-mir-192	0.29624
Thyroid Neoplasms	hsa-mir-19a	0.29608
Breast Neoplasms	hsa-mir-181c	0.29605
Colonic Neoplasms	hsa-mir-27a	0.29513
Head and Neck Neoplasms	hsa-mir-214	0.29453
Mesothelioma	hsa-mir-146a	0.29452
Carcinoma	hsa-mir-17	0.29441
Nasopharyngeal Neoplasms	hsa-mir-15a	0.2943
Colonic Neoplasms	hsa-mir-30b	0.29425
Nasopharyngeal Neoplasms	hsa-mir-222	0.29391
Multiple Myeloma	hsa-mir-155	0.29388
Nasopharyngeal Neoplasms	hsa-mir-126	0.2937
Schizophrenia	hsa-mir-155	0.29342
Leukemia, Lymphocytic, Chronic, B-Cell	hsa-mir-200b	0.29314
Carcinoma Hepatocellular	hsa-mir-302d	0.29311
Gastrointestinal Neoplasms	hsa-mir-21	0.29307
Myelodysplastic Syndromes	hsa-mir-29b	0.29305
Esophageal Neoplasms	hsa-mir-146b	0.29302
Stomach Neoplasms	hsa-mir-98	0.29246
Uterine Cervical Neoplasms	hsa-mir-106b	0.29235
Leukemia, Lymphocytic, Chronic, B-Cell	hsa-mir-143	0.29232
Thyroid Neoplasms	hsa-mir-15a	0.2921
Carcinoma, Renal Cell	hsa-mir-125a	0.29114
Urinary Bladder Neoplasms	hsa-mir-25	0.29093
Mesothelioma	hsa-mir-125b	0.29058
Glioma	hsa-mir-203	0.29058
Carcinoma, Non-Small-Cell Lung	hsa-mir-132	0.29056
Esophageal Neoplasms	hsa-mir-9	0.29035
medulloblastoma	hsa-mir-122	0.29012
medulloblastoma	hsa-mir-181a	0.29005
medulloblastoma	hsa-mir-133a	0.28985
Osteosarcoma	hsa-mir-126	0.28975
Glioblastoma	hsa-mir-30b	0.28965
Esophageal Neoplasms	hsa-mir-122	0.28957
Breast Neoplasms	hsa-mir-99b	0.28956
Carcinoma, Squamous Cell	hsa-mir-30b	0.28947
Melanoma	hsa-mir-206	0.28898
Adenocarcinoma	hsa-mir-29c	0.28895
Endometriosis	hsa-mir-146b	0.28874
medulloblastoma	hsa-let-7a	0.28822
Osteosarcoma	hsa-mir-222	0.28813
Heart Failure	hsa-mir-7	0.28811
Uterine Cervical Neoplasms	hsa-mir-181b	0.28794
Thyroid Neoplasms	hsa-mir-29b	0.2877
Colonic Neoplasms	hsa-mir-429	0.28749
Endometrial Neoplasms	hsa-mir-31	0.28724
Adrenocortical Carcinoma	hsa-mir-31	0.28692
Stomach Neoplasms	hsa-mir-99a	0.28689
Adrenocortical Carcinoma	hsa-mir-29c	0.28671
Head and Neck Neoplasms	hsa-mir-122	0.28668
Glioma	hsa-mir-142	0.28651
Carcinoma, Squamous Cell	hsa-mir-25	0.28618
Retinoblastoma	hsa-mir-145	0.28599
Lung Neoplasms	hsa-mir-196b	0.28585
Carcinoma, Non-Small-Cell Lung	hsa-mir-107	0.28582
Pancreatic Neoplasms	hsa-mir-127	0.2857
Endometriosis	hsa-mir-106b	0.28544
Leukemia, Myeloid, Acute	hsa-mir-101	0.28541
Esophageal Neoplasms	hsa-mir-106b	0.28501
Uterine Cervical Neoplasms	hsa-mir-122	0.28495
Carcinoma, Renal Cell	hsa-mir-221	0.2848
Carcinoma, Non-Small-Cell Lung	hsa-mir-10b	0.28429
Neoplasms	hsa-mir-192	0.28419
Neoplasms	hsa-mir-26a	0.28401
Melanoma	hsa-mir-196b	0.28389
Retinoblastoma	hsa-mir-16	0.28386
Esophageal Neoplasms	hsa-mir-181b	0.28359
Head and Neck Neoplasms	hsa-mir-182	0.28348
Leukemia, Myeloid, Acute	hsa-mir-183	0.28342
Carcinoma Hepatocellular	hsa-mir-153	0.28326
Colorectal Neoplasms	hsa-mir-30d	0.28319
Heart Failure	hsa-mir-183	0.28313
Colorectal Neoplasms	hsa-mir-196b	0.28288
Glioma	hsa-let-7i	0.28277
Glioblastoma	hsa-mir-27a	0.28257
medulloblastoma	hsa-mir-146b	0.28176
Neoplasms	hsa-mir-133b	0.28137
Urinary Bladder Neoplasms	hsa-mir-132	0.28137
Carcinoma, Non-Small-Cell Lung	hsa-mir-30c	0.28122
Pancreatic Neoplasms	hsa-mir-20b	0.28083
Endometrial Neoplasms	hsa-mir-133a	0.28053
Breast Neoplasms	hsa-mir-28	0.28034
Lung Neoplasms	hsa-mir-92b	0.28026
Adenoviridae Infections	hsa-mir-155	0.28026
Carcinoma, Renal Cell	hsa-mir-30a	0.28007
Glioblastoma	hsa-mir-199a	0.28006
Leukemia	hsa-mir-155	0.27991
Breast Neoplasms	hsa-mir-32	0.27987
Melanoma	hsa-mir-92b	0.27981
Esophageal Neoplasms	hsa-mir-142	0.27971
Neuroblastoma	hsa-mir-146a	0.27963
Urinary Bladder Neoplasms	hsa-let-7d	0.27956
Ovarian Neoplasms	hsa-mir-26a	0.27954
Endometriosis	hsa-mir-9	0.2795
medulloblastoma	hsa-mir-34c	0.27906
Esophageal Neoplasms	hsa-mir-182	0.27886
Thyroid Neoplasms	hsa-mir-223	0.27877
Mesothelioma	hsa-mir-34a	0.27876
Colorectal Neoplasms	hsa-mir-191	0.27863
Endometriosis	hsa-mir-181b	0.2786
Leukemia, Myeloid, Acute	hsa-mir-200c	0.27855
Precursor Cell Lymphoblastic Leukemia-Lymphoma	hsa-mir-21	0.27846
Hepatitis B	hsa-mir-155	0.27776
Head and Neck Neoplasms	hsa-mir-196a	0.27773
lymphoma	hsa-mir-125b	0.27768
Adrenocortical Carcinoma	hsa-mir-181a	0.27752
Thyroid Neoplasms	hsa-mir-143	0.27747
Heart Failure	hsa-mir-93	0.2772
Colorectal Neoplasms	hsa-mir-204	0.27712
Leukemia, Lymphocytic, Chronic, B-Cell	hsa-mir-133a	0.27711
Lung Neoplasms	hsa-mir-204	0.27703
Glioma	hsa-mir-210	0.27698
Breast Neoplasms	hsa-mir-491	0.27694
Carcinoma, Renal Cell	hsa-mir-30b	0.2768
Carcinoma, Non-Small-Cell Lung	hsa-mir-200a	0.27676
Glioblastoma	hsa-mir-192	0.27658
Endometrial Neoplasms	hsa-mir-181a	0.27638
Carcinoma Hepatocellular	hsa-mir-149	0.27613
Carcinoma, Squamous Cell	hsa-mir-429	0.27563
Glioma	hsa-let-7e	0.27547
Stomach Neoplasms	hsa-mir-339	0.2753
Endometriosis	hsa-mir-214	0.27522
Head and Neck Neoplasms	hsa-mir-210	0.27516
Leukemia, Myeloid, Acute	hsa-mir-199a	0.275
Breast Neoplasms	hsa-mir-212	0.27417
Colorectal Neoplasms	hsa-mir-30e	0.27415
Nasopharyngeal Neoplasms	hsa-mir-143	0.27413
Heart Failure	hsa-mir-100	0.27412
Uterine Cervical Neoplasms	hsa-let-7i	0.2741
Leukemia, Myeloid, Acute	hsa-mir-133b	0.27373
Myelodysplastic Syndromes	hsa-mir-18a	0.27367
Glioblastoma	hsa-mir-429	0.27366
Carcinoma Hepatocellular	hsa-mir-28	0.27358
Head and Neck Neoplasms	hsa-mir-92a	0.27332
Adenocarcinoma	hsa-mir-181a	0.2733
Glioma	hsa-mir-141	0.27326
medulloblastoma	hsa-mir-142	0.27301
medulloblastoma	hsa-mir-106b	0.27295
Stomach Neoplasms	hsa-mir-367	0.27287
Glioma	hsa-let-7f	0.27285
Carcinoma	hsa-mir-29a	0.27274
Myelodysplastic Syndromes	hsa-mir-19b	0.27252
Prostatic Neoplasms	hsa-mir-150	0.27248
Endometrial Neoplasms	hsa-mir-122	0.27245
Endometriosis	hsa-mir-182	0.27217
medulloblastoma	hsa-let-7c	0.27205
Glioblastoma	hsa-let-7b	0.27193
Carcinoma, Squamous Cell	hsa-mir-192	0.27191
Endometriosis	hsa-mir-133b	0.27189
Melanoma	hsa-mir-372	0.27181
Neuroblastoma	hsa-mir-125b	0.27179
Urinary Bladder Neoplasms	hsa-mir-30c	0.27168
Endometriosis	hsa-mir-196a	0.27144
Carcinoma, Non-Small-Cell Lung	hsa-mir-23b	0.27128
Leukemia, Myeloid, Acute	hsa-mir-205	0.27118
Carcinoma, Non-Small-Cell Lung	hsa-mir-224	0.27112
Adrenocortical Carcinoma	hsa-mir-122	0.27106
Endometriosis	hsa-mir-15b	0.27088
Head and Neck Neoplasms	hsa-mir-24	0.26985
Leukemia, Lymphocytic, Chronic, B-Cell	hsa-let-7a	0.26977
Esophageal Neoplasms	hsa-let-7i	0.26966
Retinoblastoma	hsa-mir-1	0.26949
Head and Neck Neoplasms	hsa-mir-183	0.26924
Muscular Disorders, Atrophic	hsa-mir-29a	0.26912
Adenoviridae Infections	hsa-mir-146a	0.26908
Glioma	hsa-let-7g	0.26894
Uterine Cervical Neoplasms	hsa-mir-142	0.26891
Adenocarcinoma	hsa-mir-34c	0.26889
Myelodysplastic Syndromes	hsa-mir-19a	0.26887
Adrenocortical Carcinoma	hsa-mir-146b	0.26883
Leukemia, Myeloid, Acute	hsa-mir-125a	0.26875
Nasopharyngeal Neoplasms	hsa-mir-200b	0.26875
Leukemia, Myeloid, Acute	hsa-mir-7	0.26871
Adrenocortical Carcinoma	hsa-mir-34c	0.26856
Glioblastoma	hsa-mir-132	0.26852
Glioblastoma	hsa-mir-107	0.26849
Neoplasms	hsa-mir-107	0.26839
Carcinoma, Non-Small-Cell Lung	hsa-mir-20b	0.26806
Leukemia, Myeloid, Acute	hsa-mir-148a	0.26802
Ovarian Neoplasms	hsa-mir-206	0.26798
Carcinoma, Squamous Cell	hsa-mir-132	0.26795
Adenoviridae Infections	hsa-mir-122	0.26787
Endometrial Neoplasms	hsa-mir-34c	0.26756
Prostatic Neoplasms	hsa-mir-18b	0.26755
Thyroid Neoplasms	hsa-mir-29c	0.26748
lymphoma	hsa-mir-34a	0.26747
Lung Neoplasms	hsa-mir-372	0.26739
Stomach Neoplasms	hsa-mir-215	0.26718
Glioblastoma	hsa-mir-200a	0.26712
Myelodysplastic Syndromes	hsa-mir-126	0.26706
Adenocarcinoma	hsa-mir-146b	0.26671
Lung Neoplasms	hsa-mir-342	0.2666
Glioma	hsa-mir-133b	0.26644
Endometriosis	hsa-mir-24	0.26622
Adenocarcinoma	hsa-mir-9	0.26614
Carcinoma	hsa-mir-1	0.26611
Endometriosis	hsa-mir-210	0.26607
medulloblastoma	hsa-mir-214	0.26604
Melanoma	hsa-mir-373	0.26604
Carcinoma	hsa-mir-18a	0.266
Heart Failure	hsa-mir-25	0.26595
Mesothelioma	hsa-mir-145	0.26583
Adenocarcinoma	hsa-let-7c	0.26542
Carcinoma, Renal Cell	hsa-mir-192	0.26531
Retinoblastoma	hsa-mir-222	0.2653
Pancreatic Neoplasms	hsa-mir-23b	0.26526
Osteosarcoma	hsa-mir-200b	0.26525
Adrenocortical Carcinoma	hsa-mir-9	0.2652
Carcinoma, Non-Small-Cell Lung	hsa-mir-22	0.26505
Retinoblastoma	hsa-mir-15a	0.26481
Muscular Disorders, Atrophic	hsa-mir-125b	0.26433
Carcinoma, Renal Cell	hsa-mir-25	0.26424
Uterine Cervical Neoplasms	hsa-let-7e	0.26421
Esophageal Neoplasms	hsa-mir-133b	0.264
Carcinoma, Non-Small-Cell Lung	hsa-mir-127	0.26393
Gastrointestinal Neoplasms	hsa-mir-155	0.26365
Carcinoma Hepatocellular	hsa-mir-32	0.26341
Nasopharyngeal Neoplasms	hsa-mir-133a	0.26324
Schizophrenia	hsa-mir-146a	0.26315
Pancreatic Neoplasms	hsa-mir-22	0.26302
Retinoblastoma	hsa-mir-126	0.26287
Glioma	hsa-mir-200c	0.26283
Colonic Neoplasms	hsa-mir-199b	0.26278
Mesothelioma	hsa-mir-16	0.26266
Carcinoma	hsa-mir-19b	0.26264
Muscular Disorders, Atrophic	hsa-mir-29b	0.26238
Esophageal Neoplasms	hsa-let-7e	0.2623
Stomach Neoplasms	hsa-mir-219	0.26209
Uterine Cervical Neoplasms	hsa-mir-141	0.26204
Breast Neoplasms	hsa-mir-181d	0.26192
Carcinoma, Non-Small-Cell Lung	hsa-mir-335	0.26191
Ovarian Neoplasms	hsa-mir-137	0.26181
Uterine Cervical Neoplasms	hsa-let-7f	0.26179
Carcinoma, Squamous Cell	hsa-mir-30c	0.26175
Uterine Cervical Neoplasms	hsa-mir-210	0.2615
Thyroid Neoplasms	hsa-mir-133a	0.26119
Endometrial Neoplasms	hsa-mir-106b	0.261
Glioma	hsa-mir-101	0.261
Myelodysplastic Syndromes	hsa-mir-133a	0.26075
Colorectal Neoplasms	hsa-mir-296	0.26074
Esophageal Neoplasms	hsa-mir-24	0.2607
Stomach Neoplasms	hsa-mir-23a	0.26069
Adenocarcinoma	hsa-mir-106b	0.26067
Carcinoma, Squamous Cell	hsa-mir-107	0.26059
medulloblastoma	hsa-mir-196a	0.26059
Heart Failure	hsa-mir-106a	0.26043
Precursor Cell Lymphoblastic Leukemia-Lymphoma	hsa-mir-155	0.2604
Esophageal Neoplasms	hsa-let-7f	0.26029
Carcinoma	hsa-mir-15a	0.26018
lymphoma	hsa-mir-29a	0.26008
Carcinoma	hsa-mir-19a	0.25993
Adrenocortical Carcinoma	hsa-mir-181b	0.25987
medulloblastoma	hsa-mir-133b	0.25964
Nasopharyngeal Neoplasms	hsa-mir-31	0.25956
Lung Neoplasms	hsa-mir-373	0.25931
Endometrial Neoplasms	hsa-mir-181b	0.25879
Uterine Cervical Neoplasms	hsa-mir-24	0.25857
Endometriosis	hsa-mir-183	0.25836
Head and Neck Neoplasms	hsa-mir-34b	0.25819
Uterine Cervical Neoplasms	hsa-let-7g	0.25816
Thyroid Neoplasms	hsa-let-7a	0.25815
medulloblastoma	hsa-mir-210	0.25812
Esophageal Neoplasms	hsa-let-7g	0.25799
Colonic Neoplasms	hsa-mir-224	0.25799
Muscular Disorders, Atrophic	hsa-mir-20a	0.25797
Head and Neck Neoplasms	hsa-mir-15b	0.25791
Glioma	hsa-mir-34b	0.2579
Glioma	hsa-mir-148a	0.25773
Carcinoma	hsa-mir-29b	0.25764
Urinary Bladder Neoplasms	hsa-mir-20b	0.25752
Leukemia, Myeloid, Acute	hsa-mir-200a	0.25747
Melanoma	hsa-mir-98	0.25729
Mouth Neoplasms	hsa-mir-155	0.2572
Urinary Bladder Neoplasms	hsa-mir-23b	0.25703
Prostatic Neoplasms	hsa-mir-137	0.25693
Carcinoma, Renal Cell	hsa-mir-107	0.25689
Leukemia, Lymphocytic, Chronic, B-Cell	hsa-mir-31	0.25664
Carcinoma	hsa-mir-126	0.25663
Carcinoma, Renal Cell	hsa-mir-132	0.25659
Glioblastoma	hsa-mir-199b	0.25653
Muscular Disorders, Atrophic	hsa-mir-1	0.25636
Osteosarcoma	hsa-mir-29c	0.25627
medulloblastoma	hsa-let-7i	0.2562
Barrett Esophagus	hsa-mir-155	0.25616
Muscular Disorders, Atrophic	hsa-mir-17	0.25611
Adenocarcinoma	hsa-mir-122	0.25605
Colonic Neoplasms	hsa-mir-20b	0.25596
Pancreatic Neoplasms	hsa-mir-335	0.25571
Neuroblastoma	hsa-mir-16	0.25502
Leukemia, Myeloid, Acute	hsa-mir-93	0.25498
Endometriosis	hsa-mir-148a	0.25497
Head and Neck Neoplasms	hsa-mir-133b	0.25457
Endometrial Neoplasms	hsa-mir-203	0.25442
lymphoma	hsa-mir-145	0.25435
Colorectal Neoplasms	hsa-mir-98	0.25418
Esophageal Neoplasms	hsa-mir-15b	0.25394
Adrenocortical Carcinoma	hsa-mir-142	0.25385
Melanoma	hsa-mir-140	0.25382
Uterine Cervical Neoplasms	hsa-mir-183	0.25372
Leukemia, Lymphocytic, Chronic, B-Cell	hsa-let-7c	0.25333
Stomach Neoplasms	hsa-mir-153	0.25321
Adrenocortical Carcinoma	hsa-mir-214	0.25303
Glioma	hsa-mir-92a	0.25293
Head and Neck Neoplasms	hsa-mir-199a	0.25286
medulloblastoma	hsa-mir-24	0.25267
Glioma	hsa-mir-205	0.25266
Lung Neoplasms	hsa-mir-296	0.25259
Adrenocortical Carcinoma	hsa-mir-182	0.25253
Pancreatic Neoplasms	hsa-mir-195	0.25224
Ovarian Neoplasms	hsa-mir-196b	0.25205
Endometrial Neoplasms	hsa-mir-214	0.25203
Neuroblastoma	hsa-mir-29a	0.25176
Leukemia, Myeloid, Acute	hsa-mir-30b	0.25145
Urinary Bladder Neoplasms	hsa-mir-22	0.25123
Nasopharyngeal Neoplasms	hsa-mir-122	0.25076
Glioma	hsa-mir-100	0.2507
Uterine Cervical Neoplasms	hsa-mir-92a	0.25068
Carcinoma, Squamous Cell	hsa-mir-199b	0.25065
Mesothelioma	hsa-mir-1	0.25056
Prostatic Neoplasms	hsa-mir-302b	0.25019
medulloblastoma	hsa-mir-141	0.25018
Mesothelioma	hsa-mir-29b	0.25018
Multiple Myeloma	hsa-mir-146a	0.25014
Myelodysplastic Syndromes	hsa-mir-223	0.24984
medulloblastoma	hsa-let-7e	0.24978
lymphoma	hsa-mir-1	0.24976
medulloblastoma	hsa-mir-15b	0.24975
Muscular Disorders, Atrophic	hsa-mir-16	0.24959
Leukemia, Lymphocytic, Chronic, B-Cell	hsa-mir-9	0.24938
Head and Neck Neoplasms	hsa-mir-148a	0.24929
Stomach Neoplasms	hsa-mir-491	0.24916
Nasopharyngeal Neoplasms	hsa-mir-181a	0.24902
Neuroblastoma	hsa-mir-1	0.24891
Adenocarcinoma	hsa-mir-214	0.2489
lymphoma	hsa-mir-29b	0.24825
Pancreatic Neoplasms	hsa-mir-130a	0.2482
Prostatic Neoplasms	hsa-mir-342	0.24804
Uterine Cervical Neoplasms	hsa-mir-200c	0.24802
Melanoma	hsa-mir-26b	0.24784
Thyroid Neoplasms	hsa-mir-34c	0.24767
Urinary Bladder Neoplasms	hsa-mir-335	0.24741
Retinoblastoma	hsa-mir-223	0.24729
Leukemia, Myeloid, Acute	hsa-mir-30a	0.24727
Uterine Cervical Neoplasms	hsa-mir-101	0.24722
Pancreatic Neoplasms	hsa-mir-18b	0.24718
Endometriosis	hsa-mir-101	0.24708
Mesothelioma	hsa-mir-19a	0.24692
Hepatitis C	hsa-mir-146a	0.24688
Heart Failure	hsa-mir-124	0.24665
medulloblastoma	hsa-let-7f	0.24659
Stomach Neoplasms	hsa-mir-28	0.24653
Glioblastoma	hsa-mir-127	0.24636
Colonic Neoplasms	hsa-mir-150	0.246
Myelodysplastic Syndromes	hsa-mir-29c	0.24594
Glioma	hsa-mir-125a	0.24592
Retinoblastoma	hsa-mir-143	0.24586
Urinary Bladder Neoplasms	hsa-mir-150	0.24585
Leukemia, B-Cell	hsa-mir-21	0.24577
Carcinoma, Squamous Cell	hsa-mir-224	0.24538
Muscular Disorders, Atrophic	hsa-mir-15a	0.24536
medulloblastoma	hsa-let-7g	0.24534
Eosinophilic Esophagitis	hsa-mir-155	0.24524
Carcinoma, Basal Cell	hsa-mir-21	0.24522
Neoplasms	hsa-mir-375	0.24491
Carcinoma	hsa-mir-223	0.2449
Mesothelioma	hsa-mir-15a	0.24466
Endometriosis	hsa-mir-34b	0.24438
Glioblastoma	hsa-mir-335	0.24432
Parkinson Disease	hsa-mir-21	0.24427
Carcinoma, Squamous Cell	hsa-mir-127	0.24422
Esophageal Neoplasms	hsa-mir-7	0.24398
Adenoviridae Infections	hsa-mir-29a	0.24392
Osteosarcoma	hsa-let-7a	0.24384
Endometrial Neoplasms	hsa-mir-196a	0.24383
Colorectal Neoplasms	hsa-mir-181c	0.24382
Muscular Disorders, Atrophic	hsa-mir-133a	0.24381
Adrenocortical Carcinoma	hsa-let-7i	0.24351
Breast Neoplasms	hsa-mir-144	0.24333
Lung Neoplasms	hsa-mir-302a	0.243
Myelodysplastic Syndromes	hsa-mir-122	0.24299
medulloblastoma	hsa-mir-200c	0.24298
Ovarian Neoplasms	hsa-mir-204	0.24272
Mesothelioma	hsa-mir-222	0.24222
Adenocarcinoma	hsa-let-7i	0.24195
Endometriosis	hsa-mir-7	0.24194
Osteosarcoma	hsa-mir-31	0.24174
Breast Neoplasms	hsa-mir-424	0.24169
Thyroid Neoplasms	hsa-mir-106b	0.24132
Neuroblastoma	hsa-mir-222	0.2412
Carcinoma, Squamous Cell	hsa-mir-23b	0.24117
Colonic Neoplasms	hsa-mir-335	0.24115
Heart Failure	hsa-mir-20b	0.2411
Carcinoma	hsa-mir-143	0.24093
Lymphoma, B-Cell	hsa-mir-126	0.2408
Neoplasms	hsa-mir-135b	0.2408
Thyroid Neoplasms	hsa-let-7c	0.24064
Neoplasms	hsa-mir-23b	0.24061
Nasopharyngeal Neoplasms	hsa-mir-146b	0.24058
Endometriosis	hsa-mir-30b	0.24053
medulloblastoma	hsa-mir-101	0.24037
lymphoma	hsa-mir-222	0.24019
Thyroid Neoplasms	hsa-mir-181b	0.24004
Endometriosis	hsa-mir-30a	0.23982
Retinoblastoma	hsa-mir-200b	0.23978
Adrenocortical Carcinoma	hsa-mir-183	0.23951
Urinary Bladder Neoplasms	hsa-mir-106a	0.23947
Ovarian Neoplasms	hsa-mir-27b	0.23945
Lymphoma, B-Cell	hsa-mir-221	0.2394
Adrenocortical Carcinoma	hsa-mir-133b	0.23925
Heart Failure	hsa-mir-127	0.23902
Lymphoma, B-Cell	hsa-mir-1	0.23888
Carcinoma, Squamous Cell	hsa-mir-150	0.23886
Stomach Neoplasms	hsa-mir-181d	0.23879
Adenoviridae Infections	hsa-mir-133a	0.23877
Stomach Neoplasms	hsa-mir-10a	0.23876
Adenoviridae Infections	hsa-mir-1	0.23869
Carcinoma, Renal Cell	hsa-mir-20b	0.23851
Myelodysplastic Syndromes	hsa-mir-200b	0.23849
Carcinoma, Renal Cell	hsa-mir-22	0.23845
Endometrial Neoplasms	hsa-mir-133b	0.23838
Neoplasms	hsa-mir-27b	0.23833
Neuroblastoma	hsa-mir-122	0.23822
Carcinoma, Non-Small-Cell Lung	hsa-mir-18b	0.23814
Carcinoma, Non-Small-Cell Lung	hsa-mir-137	0.23808
Neoplasms	hsa-mir-130a	0.23801
Uterine Cervical Neoplasms	hsa-mir-148a	0.23799
Adenocarcinoma	hsa-mir-142	0.23793
Neuroblastoma	hsa-mir-29b	0.23784
Lupus Erythematosus, Systemic	hsa-mir-29a	0.23758
Neoplasms, Squamous Cell	hsa-mir-155	0.23758
Leukemia, Lymphocytic, Chronic, B-Cell	hsa-mir-122	0.23748
Breast Neoplasms	hsa-mir-95	0.23748
Esophageal Neoplasms	hsa-mir-125a	0.23745
Thyroid Neoplasms	hsa-mir-203	0.23739
Lymphoma, B-Cell	hsa-mir-222	0.23735
Adenoviridae Infections	hsa-mir-29b	0.23732
Lupus Erythematosus, Systemic	hsa-mir-34a	0.23726
Esophageal Neoplasms	hsa-mir-221	0.23718
Leukemia	hsa-mir-146a	0.2371
Head and Neck Neoplasms	hsa-mir-200a	0.23708
Urinary Bladder Neoplasms	hsa-mir-130a	0.23698
medulloblastoma	hsa-mir-100	0.23693
Endometriosis	hsa-mir-205	0.2369
Ovarian Neoplasms	hsa-mir-342	0.23687
medulloblastoma	hsa-mir-34b	0.23687
Carcinoma, Squamous Cell	hsa-mir-22	0.23678
Lung Neoplasms	hsa-mir-99a	0.23662
Nasopharyngeal Neoplasms	hsa-mir-106b	0.23657
Thyroid Neoplasms	hsa-mir-142	0.23655
Muscular Disorders, Atrophic	hsa-mir-122	0.23645
Lung Neoplasms	hsa-mir-193b	0.23635
Adrenocortical Carcinoma	hsa-mir-141	0.2362
Adrenocortical Carcinoma	hsa-mir-24	0.23608
Glioma	hsa-mir-199a	0.23577
Ovarian Neoplasms	hsa-mir-373	0.23576
Leukemia, Lymphocytic, Chronic, B-Cell	hsa-mir-199a	0.23569
Adrenocortical Carcinoma	hsa-let-7e	0.23566
Endometrial Neoplasms	hsa-mir-24	0.23538
Thyroid Neoplasms	hsa-mir-182	0.23528
Carcinoma	hsa-mir-29c	0.23484
Carcinoma Hepatocellular	hsa-mir-424	0.23479
Head and Neck Neoplasms	hsa-mir-93	0.23452
Melanoma	hsa-mir-181c	0.23452
Muscular Disorders, Atrophic	hsa-mir-18a	0.23416
Carcinoma, Non-Small-Cell Lung	hsa-mir-342	0.23383
Carcinoma Hepatocellular	hsa-mir-452	0.23381
Neuroblastoma	hsa-mir-126	0.2338
Thyroid Neoplasms	hsa-mir-214	0.23341
Retinoblastoma	hsa-mir-31	0.23335
Adrenocortical Carcinoma	hsa-let-7f	0.23312
Melanoma	hsa-mir-497	0.23305
Esophageal Neoplasms	hsa-mir-93	0.23273
Endometrial Neoplasms	hsa-mir-15b	0.23254
medulloblastoma	hsa-mir-205	0.23251
medulloblastoma	hsa-mir-7	0.2325
Heart Failure	hsa-mir-224	0.23239
Nasopharyngeal Neoplasms	hsa-mir-181b	0.23224
Muscular Disorders, Atrophic	hsa-mir-19a	0.23221
Colonic Neoplasms	hsa-mir-130a	0.23196
Prostatic Neoplasms	hsa-mir-30e	0.23191
Ovarian Neoplasms	hsa-mir-372	0.2319
Carcinoma, Squamous Cell	hsa-mir-335	0.23185
Lupus Vulgaris	hsa-mir-21	0.23185
Esophageal Neoplasms	hsa-mir-30a	0.23181
Retinoblastoma	hsa-mir-133a	0.23155
Adenocarcinoma	hsa-let-7e	0.2314
Carcinoma	hsa-mir-133a	0.23135
Adrenocortical Carcinoma	hsa-let-7g	0.23132
Prostatic Neoplasms	hsa-mir-26b	0.23102
Myelodysplastic Syndromes	hsa-mir-31	0.231
Stomach Neoplasms	hsa-mir-144	0.23095
Carcinoma Hepatocellular	hsa-mir-95	0.23087
Carcinoma Hepatocellular	hsa-mir-363	0.23082
Leukemia, Lymphocytic, Chronic, B-Cell	hsa-mir-214	0.2308
Adenoviridae Infections	hsa-mir-15a	0.23063
Carcinoma	hsa-mir-122	0.23019
Asthma	hsa-mir-21	0.23018
Glioma	hsa-mir-30b	0.23001
Stomach Neoplasms	hsa-mir-99b	0.22964
Glioblastoma	hsa-mir-96	0.22963
Adenocarcinoma	hsa-mir-141	0.22941
Carcinoma Hepatocellular	hsa-mir-186	0.22936
Osteosarcoma	hsa-let-7c	0.22927
Neuroblastoma	hsa-mir-223	0.22917
Osteosarcoma	hsa-mir-146b	0.22911
Osteosarcoma	hsa-mir-122	0.22907
Uterine Cervical Neoplasms	hsa-mir-125a	0.22904
Adenocarcinoma	hsa-let-7f	0.22893
Carcinoma Hepatocellular	hsa-mir-184	0.22845
Leukemia, Lymphocytic, Chronic, B-Cell	hsa-let-7i	0.22828
Endometriosis	hsa-mir-93	0.22803
Leukemia, Myeloid, Acute	hsa-mir-192	0.22802
Neuroblastoma	hsa-mir-31	0.22794
Leukemia, Myeloid, Acute	hsa-mir-132	0.22789
Uterine Cervical Neoplasms	hsa-mir-199a	0.22787
Urinary Bladder Neoplasms	hsa-mir-18b	0.22777
Schizophrenia	hsa-mir-125b	0.22772
Heart Failure	hsa-mir-335	0.22768
Thyroid Neoplasms	hsa-mir-196a	0.2275
Urinary Bladder Neoplasms	hsa-mir-124	0.22724
Osteosarcoma	hsa-mir-9	0.22719
Colorectal Neoplasms	hsa-mir-302d	0.22712
Adenocarcinoma	hsa-mir-24	0.22678
Glioblastoma	hsa-mir-150	0.22677
Melanoma	hsa-mir-23a	0.22669
Prostatic Neoplasms	hsa-mir-140	0.22629
Osteosarcoma	hsa-mir-106b	0.22623
Glioma	hsa-let-7b	0.22615
Prostatic Neoplasms	hsa-mir-206	0.22613
Prostatic Neoplasms	hsa-mir-372	0.2261
Carcinoma, Renal Cell	hsa-mir-130a	0.22608
Adenocarcinoma	hsa-let-7g	0.22591
Leukemia, Myeloid, Acute	hsa-mir-429	0.22576
lymphoma	hsa-mir-223	0.22568
Prostatic Neoplasms	hsa-mir-92b	0.22564
Colonic Neoplasms	hsa-mir-18b	0.2255
Colorectal Neoplasms	hsa-mir-302a	0.22527
Breast Neoplasms	hsa-mir-186	0.22525
Colorectal Neoplasms	hsa-mir-193b	0.22524
Adrenocortical Carcinoma	hsa-mir-101	0.22495
Lupus Erythematosus, Systemic	hsa-mir-16	0.22482
Thyroid Neoplasms	hsa-mir-210	0.22474
Head and Neck Neoplasms	hsa-mir-30a	0.22441
Lung Neoplasms	hsa-mir-339	0.22435
Prostatic Neoplasms	hsa-mir-338	0.22421
Stomach Neoplasms	hsa-mir-197	0.2241
Laryngeal Neoplasms	hsa-mir-146a	0.22407
Breast Neoplasms	hsa-mir-449b	0.22403
Glioma	hsa-mir-200a	0.22391
Carcinoma	hsa-mir-181a	0.22388
Stomach Neoplasms	hsa-mir-193a	0.22386
Breast Neoplasms	hsa-mir-378a	0.22348
Carcinoma, Renal Cell	hsa-mir-96	0.2234
Endometriosis	hsa-mir-192	0.22338
Neuroblastoma	hsa-mir-29c	0.2233
Adenoviridae Infections	hsa-mir-16	0.22329
Nasopharyngeal Neoplasms	hsa-mir-203	0.22321
Retinoblastoma	hsa-mir-122	0.22313
Pancreatic Neoplasms	hsa-mir-302b	0.22311
lymphoma	hsa-mir-143	0.22309
Endometrial Neoplasms	hsa-mir-101	0.22293
Thyroid Neoplasms	hsa-let-7i	0.22282
Neuroblastoma	hsa-mir-133a	0.22276
Mesothelioma	hsa-mir-223	0.22248
Stomach Neoplasms	hsa-mir-138	0.22236
Carcinoma, Non-Small-Cell Lung	hsa-mir-302b	0.22227
Lung Neoplasms	hsa-mir-302c	0.22223
Lupus Erythematosus, Systemic	hsa-mir-1	0.2222
Urinary Bladder Neoplasms	hsa-mir-137	0.22219
Multiple Myeloma	hsa-mir-34a	0.22203
Hodgkin Disease	hsa-mir-146a	0.22186
Pancreatic Neoplasms	hsa-mir-137	0.22174
medulloblastoma	hsa-mir-93	0.22165
Retinoblastoma	hsa-mir-181a	0.22163
Adrenocortical Carcinoma	hsa-mir-34b	0.22157
Glioblastoma	hsa-mir-18b	0.22145
Heart Failure	hsa-mir-206	0.22136
Endometriosis	hsa-mir-27a	0.22131
Leukemia, Lymphocytic, Chronic, B-Cell	hsa-mir-203	0.22128
Lung Neoplasms	hsa-mir-367	0.22125
Parkinson Disease	hsa-mir-155	0.22122
Neoplasms	hsa-mir-194	0.22121
Adenoviridae Infections	hsa-mir-133b	0.22119
Neuroblastoma	hsa-mir-143	0.22108
Colonic Neoplasms	hsa-mir-124	0.22062
Breast Neoplasms	hsa-mir-363	0.22038
Pancreatic Neoplasms	hsa-mir-206	0.22027
Adenocarcinoma	hsa-mir-15b	0.22022
Prostatic Neoplasms	hsa-mir-23a	0.22022
Nasopharyngeal Neoplasms	hsa-mir-142	0.22014
lymphoma	hsa-mir-133a	0.2201
Carcinoma, Renal Cell	hsa-mir-106a	0.21998
Endometrial Neoplasms	hsa-mir-34b	0.21982
Schizophrenia	hsa-mir-20a	0.21974
Leukemia, Lymphocytic, Chronic, B-Cell	hsa-let-7b	0.21972
Carcinoma, Non-Small-Cell Lung	hsa-mir-26b	0.21961
Adrenocortical Carcinoma	hsa-mir-221	0.2192
Burkitt Lymphoma	hsa-mir-21	0.21909
Multiple Myeloma	hsa-mir-29a	0.21897
Uterine Cervical Neoplasms	hsa-mir-93	0.21879
Thyroid Neoplasms	hsa-mir-24	0.21868
Carcinoma, Non-Small-Cell Lung	hsa-mir-196b	0.2186
Glioma	hsa-mir-192	0.21856
Mouth Neoplasms	hsa-mir-146a	0.21809
Endometriosis	hsa-mir-132	0.21774
Schizophrenia	hsa-mir-1	0.2177
Lymphoma, B-Cell	hsa-mir-200b	0.21769
Carcinoma, Basal Cell	hsa-mir-155	0.21763
Ovarian Neoplasms	hsa-mir-98	0.21753
Nasopharyngeal Neoplasms	hsa-mir-182	0.21723
Adrenocortical Carcinoma	hsa-mir-205	0.21722
Myelodysplastic Syndromes	hsa-mir-106b	0.21718
Glioma	hsa-mir-25	0.2171
Leukemia, Myeloid, Acute	hsa-mir-107	0.21709
Mesothelioma	hsa-mir-200b	0.21703
Pituitary Neoplasms	hsa-mir-21	0.21697
Prostatic Neoplasms	hsa-mir-451a	0.21692
Arthritis, Rheumatoid	hsa-mir-21	0.2169
Carcinoma, Non-Small-Cell Lung	hsa-mir-194	0.21688
Thyroid Neoplasms	hsa-mir-15b	0.21671
Myocardial Infarction	hsa-mir-146a	0.21671
Carcinoma Hepatocellular	hsa-mir-128	0.21669
Heart Failure	hsa-mir-375	0.21663
Lupus Erythematosus, Systemic	hsa-mir-18a	0.2166
medulloblastoma	hsa-mir-30b	0.21629
Adenocarcinoma	hsa-mir-133b	0.21626
Adenoviridae Infections	hsa-mir-29c	0.21618
Carcinoma, Renal Cell	hsa-mir-137	0.216
Leukemia, Lymphocytic, Chronic, B-Cell	hsa-let-7e	0.21594
Hodgkin Disease	hsa-mir-125b	0.21582
Endometriosis	hsa-mir-107	0.2156
Melanoma	hsa-mir-10a	0.21552
Urinary Bladder Neoplasms	hsa-mir-342	0.2155
Colorectal Neoplasms	hsa-mir-153	0.21546
Breast Neoplasms	hsa-mir-130b	0.21545
Uterine Cervical Neoplasms	hsa-let-7b	0.21544
Endometrial Neoplasms	hsa-mir-7	0.21543
Uterine Cervical Neoplasms	hsa-mir-30a	0.21531
Head and Neck Neoplasms	hsa-mir-30b	0.2153
Melanoma	hsa-mir-135a	0.21527
Neuroblastoma	hsa-mir-181a	0.21521
Myelodysplastic Syndromes	hsa-mir-146b	0.21517
Muscular Disorders, Atrophic	hsa-mir-31	0.21513
Hepatitis B	hsa-mir-125b	0.21506
Adenoviridae Infections	hsa-mir-23a	0.21486
Lupus Erythematosus, Systemic	hsa-mir-15a	0.21483
Lupus Vulgaris	hsa-mir-122	0.2148
Endometrial Neoplasms	hsa-mir-221	0.21479
Head and Neck Neoplasms	hsa-mir-27a	0.21477
Breast Neoplasms	hsa-mir-449a	0.21474
Adenocarcinoma	hsa-mir-101	0.21468
Mesothelioma	hsa-mir-29c	0.21462
Nasopharyngeal Neoplasms	hsa-mir-196a	0.21451
Adenoviridae Infections	hsa-mir-15b	0.21451
Adenoviridae Infections	hsa-mir-31	0.21447
Breast Neoplasms	hsa-mir-198	0.21425
Breast Neoplasms	hsa-mir-184	0.21423
lymphoma	hsa-mir-31	0.21422
Inflammation	hsa-mir-125b	0.21422
Carcinoma, Non-Small-Cell Lung	hsa-mir-23a	0.21419
Carcinoma Hepatocellular	hsa-mir-383	0.21416
Adenoviridae Infections	hsa-mir-222	0.21402
Myelodysplastic Syndromes	hsa-mir-34c	0.21398
Carcinoma Hepatocellular	hsa-mir-449a	0.21396
Carcinoma, Renal Cell	hsa-mir-342	0.21396
Mesothelioma	hsa-mir-133a	0.21388
Crohn Disease	hsa-mir-21	0.21384
Colonic Neoplasms	hsa-mir-96	0.21359
Adenoviridae Infections	hsa-mir-20a	0.21351
Carcinoma, Renal Cell	hsa-mir-18b	0.21348
Nasopharyngeal Neoplasms	hsa-mir-221	0.21339
Retinoblastoma	hsa-mir-146b	0.21339
Leukemia, Lymphocytic, Chronic, B-Cell	hsa-mir-200a	0.21337
Adrenocortical Carcinoma	hsa-mir-92a	0.21331
Carcinoma Hepatocellular	hsa-mir-376c	0.21321
Gastrointestinal Neoplasms	hsa-mir-125b	0.21317
Lupus Vulgaris	hsa-mir-155	0.21313
medulloblastoma	hsa-mir-221	0.21304
Adenocarcinoma	hsa-mir-199a	0.21304
Thyroid Neoplasms	hsa-let-7f	0.21293
Leukemia, Lymphocytic, Chronic, B-Cell	hsa-let-7f	0.21289
Head and Neck Neoplasms	hsa-mir-25	0.21282
Leukemia, Myeloid, Acute	hsa-mir-10b	0.2126
Autistic Disorder	hsa-mir-155	0.21225
Schizophrenia	hsa-mir-16	0.21224
Carcinoma	hsa-mir-34c	0.2122
medulloblastoma	hsa-mir-27a	0.21212
Osteosarcoma	hsa-mir-214	0.2121
Azoospermia	hsa-mir-21	0.21205
Melanoma	hsa-mir-451a	0.21196
Carcinoma Hepatocellular	hsa-mir-488	0.21183
Thyroid Neoplasms	hsa-mir-148a	0.21169
Hepatitis C	hsa-mir-125b	0.21168
Thyroid Neoplasms	hsa-let-7g	0.21165
Colorectal Neoplasms	hsa-mir-302c	0.2116
Ovarian Neoplasms	hsa-mir-26b	0.21154
Prostatic Neoplasms	hsa-mir-181c	0.21138
Lung Neoplasms	hsa-mir-215	0.21134
Carcinoma, Non-Small-Cell Lung	hsa-mir-204	0.21119
Glioma	hsa-mir-429	0.21119
Esophageal Neoplasms	hsa-mir-107	0.21111
Multiple Myeloma	hsa-mir-145	0.21111
Nasopharyngeal Neoplasms	hsa-mir-15b	0.21096
Barrett Esophagus	hsa-mir-146a	0.21084
Lupus Erythematosus, Systemic	hsa-mir-19a	0.21083
Breast Neoplasms	hsa-mir-138	0.21071
Colonic Neoplasms	hsa-mir-195	0.21061
Hepatitis B	hsa-mir-29b	0.21059
Neuroblastoma	hsa-mir-200b	0.21048
Lung Neoplasms	hsa-mir-302d	0.21044
Endometriosis	hsa-mir-221	0.21024
Muscular Disorders, Atrophic	hsa-mir-200b	0.21022
Leukemia-Lymphoma, Adult T-Cell	hsa-mir-21	0.21018
Alzheimer Disease	hsa-mir-155	0.21015
Urinary Bladder Neoplasms	hsa-mir-302b	0.21004
Melanoma	hsa-mir-28	0.20999
Lymphoma, T-Cell	hsa-mir-21	0.20993
Carcinoma, Non-Small-Cell Lung	hsa-mir-140	0.20987
Leukemia, Lymphocytic, Chronic, B-Cell	hsa-mir-141	0.20983
Nasopharyngeal Neoplasms	hsa-mir-24	0.20963
Leukemia, Lymphocytic, Chronic, B-Cell	hsa-let-7g	0.20953
Uterine Cervical Neoplasms	hsa-mir-30b	0.20937
Melanoma	hsa-mir-491	0.20935
medulloblastoma	hsa-mir-192	0.20933
Lymphoma, Mantle-Cell	hsa-mir-21	0.20926
Retinoblastoma	hsa-mir-9	0.20922
Adenoviridae Infections	hsa-mir-223	0.20916
Stomach Neoplasms	hsa-mir-452	0.20908
Leukemia, Myeloid, Acute	hsa-mir-218	0.20907
Nasopharyngeal Neoplasms	hsa-mir-210	0.20891
Adrenocortical Carcinoma	hsa-mir-125a	0.20869
Endometrial Neoplasms	hsa-mir-92a	0.20858
Myelodysplastic Syndromes	hsa-mir-9	0.20829
Leukemia, Lymphocytic, Chronic, B-Cell	hsa-mir-196a	0.20827
Colorectal Neoplasms	hsa-mir-181d	0.2082
Inflammation	hsa-mir-20a	0.20779
Lymphoma, B-Cell	hsa-mir-223	0.20774
Carcinoma	hsa-mir-9	0.20764
Adenoviridae Infections	hsa-mir-126	0.20754
Endometriosis	hsa-mir-25	0.20749
Colorectal Neoplasms	hsa-mir-138	0.20745
Osteosarcoma	hsa-let-7i	0.20745
Glioma	hsa-mir-132	0.20739
Retinoblastoma	hsa-mir-106b	0.20737
Melanoma	hsa-mir-129	0.20735
Carcinoma, Non-Small-Cell Lung	hsa-mir-195	0.20734
Nasopharyngeal Neoplasms	hsa-mir-133b	0.20699
Multiple Myeloma	hsa-mir-1	0.20696
Colonic Neoplasms	hsa-mir-135b	0.20692
Endometrial Neoplasms	hsa-mir-125a	0.20688
Leukemia	hsa-mir-29a	0.20669
Leukemia, Lymphocytic, Chronic, B-Cell	hsa-mir-142	0.20665
Lupus Erythematosus, Systemic	hsa-mir-222	0.20653
Retinoblastoma	hsa-mir-221	0.20627
Thyroid Neoplasms	hsa-mir-101	0.20626
Myelodysplastic Syndromes	hsa-mir-92a	0.20612
Osteosarcoma	hsa-mir-203	0.2061
Glioma	hsa-let-7d	0.20608
Nasopharyngeal Neoplasms	hsa-mir-92a	0.206
Heart Failure	hsa-mir-27b	0.20593
Nasopharyngeal Neoplasms	hsa-mir-141	0.20592
Adenocarcinoma	hsa-mir-148a	0.20587
Esophageal Neoplasms	hsa-mir-429	0.20582
Carcinoma	hsa-mir-181b	0.20581
Adenoviridae Infections	hsa-mir-181a	0.20576
Muscular Disorders, Atrophic	hsa-mir-181a	0.20573
Leukemia, Lymphocytic, Chronic, B-Cell	hsa-mir-182	0.2057
Esophageal Neoplasms	hsa-mir-10b	0.20564
medulloblastoma	hsa-mir-107	0.20557
Schizophrenia	hsa-mir-133a	0.20555
Glioblastoma	hsa-mir-135b	0.20553
Carcinoma Hepatocellular	hsa-mir-211	0.20552
lymphoma	hsa-mir-221	0.20546
Prostatic Neoplasms	hsa-mir-497	0.20523
Head and Neck Neoplasms	hsa-mir-192	0.20519
Carcinoma	hsa-let-7c	0.20514
Endometriosis	hsa-mir-92a	0.20513
Hepatitis B	hsa-mir-20a	0.20501
Glioblastoma	hsa-mir-26b	0.20495
Carcinoma, Non-Small-Cell Lung	hsa-mir-99a	0.20488
Neuroblastoma	hsa-mir-142	0.20479
Heart Failure	hsa-mir-137	0.20473
Carcinoma, Squamous Cell	hsa-mir-96	0.2047
Inflammation	hsa-mir-29b	0.20466
Urinary Bladder Neoplasms	hsa-mir-194	0.20462
Schizophrenia	hsa-mir-122	0.20454
Adenoviridae Infections	hsa-mir-142	0.20404
Myelodysplastic Syndromes	hsa-mir-15b	0.20403
Hepatitis B	hsa-mir-34a	0.20401
Schizophrenia	hsa-mir-145	0.20398
Pancreatic Neoplasms	hsa-mir-30d	0.20383
Endometrial Neoplasms	hsa-mir-30a	0.20376
Carcinoma, Non-Small-Cell Lung	hsa-mir-372	0.20371
Neoplasms, Squamous Cell	hsa-mir-146a	0.20364
Inflammation	hsa-mir-34a	0.20359
Inflammation	hsa-mir-17	0.20328
Hepatitis B	hsa-mir-17	0.20324
Melanoma	hsa-mir-99b	0.20316
Pulmonary Disease, Chronic Obstructive	hsa-mir-21	0.20313
Adrenocortical Carcinoma	hsa-mir-93	0.20309
Neuroblastoma	hsa-mir-133b	0.20304
Adenocarcinoma	hsa-mir-7	0.2025
Hodgkin Disease	hsa-mir-34a	0.2024
Leukemia, Myeloid, Acute	hsa-mir-23b	0.20222
Pancreatic Neoplasms	hsa-mir-342	0.2022
Endometriosis	hsa-mir-199b	0.20216
Carcinoma	hsa-mir-203	0.2021
Head and Neck Neoplasms	hsa-mir-429	0.20208
Gastrointestinal Neoplasms	hsa-mir-17	0.20208
Urinary Bladder Neoplasms	hsa-mir-26a	0.20186
Hepatitis B	hsa-mir-16	0.20184
Endometriosis	hsa-mir-224	0.20183
Neoplasms	hsa-mir-219	0.20175
Head and Neck Neoplasms	hsa-mir-10b	0.20147
Stomach Neoplasms	hsa-mir-152	0.20137
Carcinoma, Non-Small-Cell Lung	hsa-mir-338	0.20132
Gastrointestinal Neoplasms	hsa-mir-20a	0.2012
Nasopharyngeal Neoplasms	hsa-mir-183	0.20114
Myelodysplastic Syndromes	hsa-mir-214	0.20106
Glioblastoma	hsa-mir-194	0.20094
Leukemia	hsa-mir-1	0.20088
Mesothelioma	hsa-mir-122	0.20081
Urinary Bladder Neoplasms	hsa-mir-26b	0.20076
Adenocarcinoma	hsa-mir-100	0.20063
Hematologic Neoplasms	hsa-mir-21	0.20049
Endometrial Neoplasms	hsa-mir-93	0.20045
Glioma	hsa-mir-30c	0.20039
medulloblastoma	hsa-mir-25	0.20033
Endometriosis	hsa-mir-335	0.20027
lymphoma	hsa-let-7a	0.20026
Leukemia, Myeloid, Acute	hsa-mir-20b	0.20024
Lung Neoplasms	hsa-mir-149	0.20003
Endometriosis	hsa-mir-96	0.19998
Esophageal Neoplasms	hsa-mir-218	0.19991
Muscular Disorders, Atrophic	hsa-mir-106b	0.1999
Adenoviridae Infections	hsa-mir-145	0.1999
Hepatitis C	hsa-mir-17	0.19968
Esophageal Neoplasms	hsa-mir-132	0.19946
Lupus Erythematosus, Systemic	hsa-mir-133a	0.19945
Adenocarcinoma	hsa-let-7b	0.1994
Esophageal Neoplasms	hsa-mir-224	0.1994
Neuroblastoma	hsa-let-7a	0.19938
Leukemia, Lymphocytic, Chronic, B-Cell	hsa-mir-210	0.19929
Carcinoma, Renal Cell	hsa-mir-135b	0.19911
Atherosclerosis	hsa-mir-125b	0.19906
Gastrointestinal Neoplasms	hsa-mir-34a	0.19902
Inflammation	hsa-mir-1	0.19902
Heart Failure	hsa-mir-135b	0.19901
Glioma	hsa-mir-199b	0.19891
Thyroid Neoplasms	hsa-mir-205	0.19888
Adenoviridae Infections	hsa-mir-451a	0.19887
Melanoma	hsa-mir-139	0.19887
Carcinoma, Non-Small-Cell Lung	hsa-mir-191	0.19865
Endometriosis	hsa-mir-30c	0.19863
Breast Neoplasms	hsa-mir-370	0.19854
Lymphoma, Large-Cell, Anaplastic	hsa-mir-21	0.19851
Colorectal Neoplasms	hsa-mir-197	0.19849
Melanoma	hsa-mir-212	0.19848
Carcinoma, Non-Small-Cell Lung	hsa-mir-92b	0.19838
Glioma	hsa-mir-23b	0.19837
Carcinoma, Renal Cell	hsa-mir-196b	0.19832
Mesothelioma	hsa-mir-221	0.19828
Neuroblastoma	hsa-mir-34c	0.19826
Retinoblastoma	hsa-mir-203	0.19824
Urinary Bladder Neoplasms	hsa-mir-206	0.19816
Adenoviridae Infections	hsa-mir-19a	0.19814
Esophageal Neoplasms	hsa-mir-199b	0.19798
Glioblastoma	hsa-mir-23a	0.19783
Leukemia	hsa-mir-145	0.19781
Hepatitis C	hsa-mir-15a	0.1978
Colorectal Neoplasms	hsa-mir-10a	0.19762
Parkinson Disease	hsa-mir-146a	0.1976
Carcinoma, Renal Cell	hsa-mir-23a	0.19758
Retinoblastoma	hsa-mir-214	0.19754
Colonic Neoplasms	hsa-mir-342	0.19753
Head and Neck Neoplasms	hsa-mir-218	0.19746
Hepatitis B	hsa-mir-133a	0.19739
Esophageal Neoplasms	hsa-mir-23b	0.19691
Inflammation	hsa-mir-16	0.19688
Osteosarcoma	hsa-let-7e	0.19679
Colonic Neoplasms	hsa-mir-194	0.19665
Carcinoma, Non-Small-Cell Lung	hsa-mir-181c	0.19664
Uterine Cervical Neoplasms	hsa-mir-25	0.19662
Stomach Neoplasms	hsa-mir-424	0.19661
medulloblastoma	hsa-mir-429	0.19644
Hepatitis C	hsa-mir-133a	0.1964
Lung Neoplasms	hsa-mir-451a	0.19622
Muscular Disorders, Atrophic	hsa-mir-15b	0.19617
Lymphoma, Mantle-Cell	hsa-mir-155	0.19605
Esophageal Neoplasms	hsa-mir-30c	0.19605
Urinary Bladder Neoplasms	hsa-mir-204	0.196
Urinary Bladder Neoplasms	hsa-mir-30d	0.196
Liver Neoplasms	hsa-mir-155	0.19598
Neuroblastoma	hsa-mir-182	0.19596
lymphoma	hsa-mir-146b	0.19588
Muscular Disorders, Atrophic	hsa-let-7a	0.19587
Adenocarcinoma	hsa-mir-125a	0.19587
Uterine Cervical Neoplasms	hsa-mir-192	0.19576
Mesothelioma	hsa-mir-181a	0.19571
Schizophrenia	hsa-mir-222	0.19565
Leukemia, Myeloid	hsa-mir-21	0.19564
Pituitary Neoplasms	hsa-mir-155	0.19555
Carcinoma, Renal Cell	hsa-mir-194	0.19554
Pancreatic Neoplasms	hsa-mir-27b	0.19551
Lung Neoplasms	hsa-mir-10a	0.19528
Muscular Disorders, Atrophic	hsa-mir-34c	0.19528
Schizophrenia	hsa-mir-126	0.19527
Barrett Esophagus	hsa-mir-125b	0.19524
Pancreatic Neoplasms	hsa-mir-30e	0.19521
Leukemia, Myeloid, Acute	hsa-mir-22	0.19519
Lupus Erythematosus, Systemic	hsa-mir-221	0.19512
Schizophrenia	hsa-mir-19b	0.19506
Ovarian Neoplasms	hsa-mir-497	0.19504
lymphoma	hsa-mir-34c	0.195
Neuroblastoma	hsa-mir-203	0.19498
Neuroblastoma	hsa-mir-181b	0.19498
Head and Neck Neoplasms	hsa-mir-132	0.19496
Endometrial Neoplasms	hsa-mir-30b	0.19496
Colonic Neoplasms	hsa-mir-196b	0.19493
Melanoma	hsa-mir-181d	0.19489
Ovarian Neoplasms	hsa-mir-181c	0.19488
medulloblastoma	hsa-mir-23b	0.19483
Laryngeal Neoplasms	hsa-mir-20a	0.19482
Osteosarcoma	hsa-mir-196a	0.19476
Lung Neoplasms	hsa-mir-153	0.19466
Lupus Erythematosus, Systemic	hsa-mir-143	0.19462
Precursor Cell Lymphoblastic Leukemia-Lymphoma	hsa-mir-20a	0.19458
Adrenocortical Carcinoma	hsa-mir-30b	0.19453
Adenoviridae Infections	hsa-mir-106b	0.19449
Musculoskeletal Abnormalities	hsa-mir-21	0.19444
Osteosarcoma	hsa-mir-15b	0.19441
Carcinoma, Squamous Cell	hsa-mir-342	0.19437
Schizophrenia	hsa-mir-18a	0.19437
Osteosarcoma	hsa-let-7b	0.19429
medulloblastoma	hsa-mir-132	0.19401
Glioblastoma	hsa-mir-140	0.19401
Osteosarcoma	hsa-mir-182	0.194
Laryngeal Neoplasms	hsa-mir-17	0.19393
Leukemia	hsa-mir-29b	0.19383
Gastrointestinal Neoplasms	hsa-mir-16	0.19382
Adrenocortical Carcinoma	hsa-mir-199a	0.1938
Endometriosis	hsa-mir-342	0.19379
Lymphoma, T-Cell	hsa-mir-155	0.1937
Urinary Bladder Neoplasms	hsa-mir-375	0.19369
Multiple Myeloma	hsa-mir-126	0.19366
Urinary Bladder Neoplasms	hsa-mir-30e	0.1936
Carcinoma, Squamous Cell	hsa-mir-135b	0.19357
Osteosarcoma	hsa-let-7f	0.19356
Heart Failure	hsa-mir-194	0.19341
Hypertrophy	hsa-mir-146a	0.19337
Carcinoma	hsa-mir-133b	0.19336
Carcinoma, Non-Small-Cell Lung	hsa-mir-26a	0.19334
Breast Neoplasms	hsa-mir-211	0.19334
Carcinoma	hsa-mir-196a	0.19329
Adenoviridae Infections	hsa-mir-196a	0.19323
Endometriosis	hsa-mir-20b	0.19321
Hodgkin Disease	hsa-mir-145	0.19318
Glioblastoma	hsa-mir-204	0.19312
Prostatic Neoplasms	hsa-mir-339	0.19312
Myelodysplastic Syndromes	hsa-mir-203	0.19308
Urinary Bladder Neoplasms	hsa-mir-23a	0.19304
Atherosclerosis	hsa-mir-29a	0.19303
Atherosclerosis	hsa-mir-20a	0.19297
Leukemia, Myeloid, Acute	hsa-mir-106a	0.19296
Leukemia, Myeloid, Acute	hsa-mir-335	0.19284
Laryngeal Neoplasms	hsa-mir-29a	0.1928
Carcinoma, Squamous Cell	hsa-mir-302b	0.19279
Lung Neoplasms	hsa-mir-28	0.19277
Lupus Vulgaris	hsa-mir-451a	0.19276
Osteosarcoma	hsa-mir-141	0.1927
Leukemia, Lymphocytic, Chronic, B-Cell	hsa-mir-101	0.19245
Inflammation	hsa-mir-145	0.19242
Heart Failure	hsa-mir-196b	0.19239
Schizophrenia	hsa-mir-19a	0.19239
Lung Neoplasms	hsa-mir-491	0.19222
Adenoviridae Infections	hsa-mir-143	0.19219
Glioma	hsa-mir-22	0.19219
Carcinoma, Renal Cell	hsa-mir-375	0.19215
Adrenocortical Carcinoma	hsa-mir-27a	0.19214
Muscular Disorders, Atrophic	hsa-mir-92a	0.19212
Urinary Bladder Neoplasms	hsa-mir-140	0.19206
Myelodysplastic Syndromes	hsa-mir-142	0.19203
Carcinoma, Non-Small-Cell Lung	hsa-mir-296	0.19201
Retinoblastoma	hsa-mir-182	0.19201
Leukemia	hsa-mir-222	0.19189
Myelodysplastic Syndromes	hsa-mir-24	0.19169
Osteosarcoma	hsa-let-7g	0.19165
Nasopharyngeal Neoplasms	hsa-mir-148a	0.19157
Inflammation	hsa-mir-15a	0.19155
Heart Failure	hsa-mir-30d	0.19145
Adenoviridae Infections	hsa-mir-24	0.19144
lymphoma	hsa-mir-106b	0.19138
Carcinoma, Renal Cell	hsa-mir-140	0.19135
Colorectal Neoplasms	hsa-mir-128	0.1913
Head and Neck Neoplasms	hsa-mir-30c	0.19126
Gastrointestinal Neoplasms	hsa-mir-29a	0.19125
Muscular Disorders, Atrophic	hsa-mir-181b	0.19124
Prostatic Neoplasms	hsa-mir-149	0.19124
Glioblastoma	hsa-mir-30d	0.19116
Myelodysplastic Syndromes	hsa-mir-196a	0.19112
Mouth Neoplasms	hsa-mir-20a	0.19107
Adenoviridae Infections	hsa-mir-182	0.19104
Esophageal Neoplasms	hsa-let-7d	0.191
lymphoma	hsa-mir-9	0.19098
Thyroid Neoplasms	hsa-mir-30a	0.19089
Thyroid Neoplasms	hsa-mir-125a	0.19085
Mouth Neoplasms	hsa-mir-17	0.19084
Esophageal Neoplasms	hsa-mir-335	0.19074
Neuroblastoma	hsa-mir-196a	0.19053
Atrial Fibrillation	hsa-mir-21	0.19047
Osteosarcoma	hsa-mir-200a	0.19043
Lung Neoplasms	hsa-mir-129	0.19035
Esophageal Neoplasms	hsa-mir-96	0.19033
Melanoma	hsa-mir-144	0.19031
lymphoma	hsa-let-7c	0.19019
Heart Failure	hsa-mir-193b	0.19015
Muscular Disorders, Atrophic	hsa-mir-9	0.1901
Prostatic Neoplasms	hsa-mir-367	0.19005
Stomach Neoplasms	hsa-mir-198	0.18995
Barrett Esophagus	hsa-mir-20a	0.18994
Carcinoma, Non-Small-Cell Lung	hsa-mir-206	0.18993
Pancreatic Neoplasms	hsa-mir-92b	0.18993
Colonic Neoplasms	hsa-mir-26a	0.18992
medulloblastoma	hsa-mir-199a	0.18975
Carcinoma Hepatocellular	hsa-mir-520c	0.18964
lymphoma	hsa-mir-181b	0.18959
Hepatitis B	hsa-mir-145	0.18956
Neuroblastoma	hsa-mir-214	0.18955
Urinary Bladder Neoplasms	hsa-mir-451a	0.18945
Melanoma	hsa-mir-32	0.18937
Uterine Cervical Neoplasms	hsa-let-7d	0.18935
Lupus Erythematosus, Systemic	hsa-mir-223	0.18932
Head and Neck Neoplasms	hsa-mir-150	0.18931
Uterine Cervical Neoplasms	hsa-mir-429	0.1893
Eosinophilic Esophagitis	hsa-mir-29a	0.18927
Lymphoma, Primary Effusion	hsa-mir-21	0.18924
Neuroblastoma	hsa-let-7c	0.1892
Carcinoma, Basal Cell	hsa-mir-146a	0.18918
Carcinoma	hsa-mir-210	0.18916
Neuroblastoma	hsa-mir-15b	0.1891
Mouth Neoplasms	hsa-mir-34a	0.18886
Lymphoma, B-Cell	hsa-mir-133a	0.18885
Urinary Bladder Neoplasms	hsa-mir-372	0.18885
Endometriosis	hsa-mir-26b	0.18878
Urinary Bladder Neoplasms	hsa-mir-191	0.18876
Nasopharyngeal Neoplasms	hsa-mir-200c	0.18867
Crohn Disease	hsa-mir-155	0.18859
Carcinoma, Non-Small-Cell Lung	hsa-mir-375	0.18854
Azoospermia	hsa-mir-155	0.18823
Endometrial Neoplasms	hsa-mir-199a	0.18821
Lupus Erythematosus, Systemic	hsa-mir-29c	0.18811
Ovarian Neoplasms	hsa-mir-23a	0.18802
Glioblastoma	hsa-mir-30e	0.18797
Myotonic Dystrophy	hsa-mir-21	0.18794
medulloblastoma	hsa-mir-22	0.18793
Uterine Cervical Neoplasms	hsa-mir-107	0.18788
Heart Failure	hsa-mir-96	0.18786
Hodgkin Disease	hsa-mir-29a	0.18783
Endometriosis	hsa-mir-451a	0.18762
Leukemia, Lymphocytic, Chronic, B-Cell	hsa-mir-183	0.18762
Retinoblastoma	hsa-mir-196a	0.18752
Glioma	hsa-mir-150	0.18749
Hepatitis B	hsa-mir-222	0.18738
Uterine Cervical Neoplasms	hsa-mir-132	0.18729
Mesothelioma	hsa-mir-146b	0.18725
Head and Neck Neoplasms	hsa-mir-199b	0.18724
Esophageal Neoplasms	hsa-mir-20b	0.18723
medulloblastoma	hsa-mir-335	0.18714
Lupus Erythematosus, Systemic	hsa-mir-92a	0.18692
Gastrointestinal Neoplasms	hsa-mir-145	0.1869
medulloblastoma	hsa-mir-30c	0.18686
Carcinoma	hsa-mir-15b	0.18686
Lymphoma, B-Cell	hsa-let-7a	0.18672
Hematologic Neoplasms	hsa-mir-155	0.18662
Carcinoma	hsa-mir-24	0.18651
Urinary Bladder Neoplasms	hsa-mir-338	0.18643
Prostatic Neoplasms	hsa-mir-129	0.18642
Urinary Bladder Neoplasms	hsa-mir-92b	0.18628
Neoplasms, Squamous Cell	hsa-mir-125b	0.18626
Head and Neck Neoplasms	hsa-mir-224	0.18625
Prostatic Neoplasms	hsa-mir-302a	0.18624
Hepatitis C	hsa-mir-145	0.18622
Heart Failure	hsa-mir-191	0.18618
Myelodysplastic Syndromes	hsa-mir-182	0.18611
Carcinoma Hepatocellular	hsa-mir-574	0.18609
Glioblastoma	hsa-mir-372	0.18608
Glioblastoma	hsa-mir-338	0.18604
Carcinoma, Squamous Cell	hsa-mir-194	0.18595
Neuroblastoma	hsa-mir-183	0.18592
Endometrial Neoplasms	hsa-mir-192	0.18585
Thyroid Neoplasms	hsa-mir-93	0.18578
Leukemia	hsa-mir-126	0.18578
Colonic Neoplasms	hsa-mir-206	0.18575
Melanoma	hsa-mir-301a	0.18574
Carcinoma, Renal Cell	hsa-mir-30e	0.18567
Leukemia, Myeloid, Acute	hsa-mir-124	0.18562
Carcinoma, Squamous Cell	hsa-mir-196b	0.1856
Carcinoma, Squamous Cell	hsa-mir-26a	0.18553
Colorectal Neoplasms	hsa-mir-151a	0.18533
Glioma	hsa-mir-127	0.18522
Leukemia, Lymphocytic, Chronic, B-Cell	hsa-let-7d	0.18521
Pancreatic Neoplasms	hsa-mir-372	0.18514
Myocardial Infarction	hsa-mir-125b	0.18494
Mouth Neoplasms	hsa-mir-16	0.18491
Endometriosis	hsa-mir-218	0.1849
Stomach Neoplasms	hsa-mir-520b	0.18485
Colorectal Neoplasms	hsa-mir-99b	0.18483
Eosinophilic Esophagitis	hsa-mir-122	0.18482
Prostatic Neoplasms	hsa-mir-215	0.18481
Hepatitis C	hsa-mir-222	0.18476
Nasopharyngeal Neoplasms	hsa-mir-7	0.18473
Lymphoma, B-Cell	hsa-mir-31	0.18472
Endometriosis	hsa-mir-137	0.18468
Colonic Neoplasms	hsa-mir-30d	0.18461
Prostatic Neoplasms	hsa-mir-302d	0.18459
Colorectal Neoplasms	hsa-mir-184	0.18449
Hepatitis B	hsa-mir-126	0.18448
Lupus Erythematosus, Systemic	hsa-mir-122	0.18442
Adenoviridae Infections	hsa-mir-214	0.18438
Hepatitis B	hsa-mir-19b	0.18433
Colorectal Neoplasms	hsa-mir-212	0.18427
Prostatic Neoplasms	hsa-mir-491	0.18418
Mesothelioma	hsa-mir-9	0.184
Muscular Disorders, Atrophic	hsa-mir-142	0.18399
Eosinophilic Esophagitis	hsa-mir-125b	0.18395
Carcinoma, Renal Cell	hsa-mir-372	0.18385
Myelodysplastic Syndromes	hsa-mir-133b	0.18383
Carcinoma Hepatocellular	hsa-mir-494	0.18375
Inflammation	hsa-mir-133a	0.18374
Uterine Cervical Neoplasms	hsa-mir-10b	0.18369
Muscular Disorders, Atrophic	hsa-mir-133b	0.1836
Neuroblastoma	hsa-mir-24	0.18358
Glioblastoma	hsa-mir-191	0.18356
Musculoskeletal Abnormalities	hsa-mir-155	0.18347
Adenoviridae Infections	hsa-mir-34c	0.18346
Mesothelioma	hsa-let-7c	0.18337
Inflammation	hsa-mir-18a	0.18335
Adrenocortical Carcinoma	hsa-mir-200a	0.18335
Autistic Disorder	hsa-mir-122	0.18334
Colonic Neoplasms	hsa-mir-204	0.18332
Carcinoma	hsa-mir-92a	0.18325
Adenoviridae Infections	hsa-mir-96	0.18324
Leukemia	hsa-mir-122	0.18323
Stomach Neoplasms	hsa-mir-211	0.1832
Retinoblastoma	hsa-mir-15b	0.18312
Esophageal Neoplasms	hsa-mir-127	0.18307
Carcinoma, Basal Cell	hsa-mir-122	0.18302
Carcinoma, Renal Cell	hsa-mir-338	0.18299
Adenocarcinoma	hsa-mir-30a	0.18294
Schizophrenia	hsa-mir-223	0.1829
Multiple Myeloma	hsa-mir-143	0.18284
Barrett Esophagus	hsa-mir-17	0.18282
Retinoblastoma	hsa-mir-210	0.18271
Muscular Disorders, Atrophic	hsa-mir-196a	0.18254
Endometriosis	hsa-mir-130a	0.18253
Glioblastoma	hsa-mir-92b	0.18245
Carcinoma Hepatocellular	hsa-mir-340	0.18244
Mouth Neoplasms	hsa-mir-1	0.18239
Muscular Disorders, Atrophic	hsa-mir-203	0.18238
Neuroblastoma	hsa-mir-148a	0.18237
Eosinophilic Esophagitis	hsa-mir-1	0.1823
Colonic Neoplasms	hsa-mir-26b	0.18224
Carcinoma	hsa-mir-141	0.18221
Pancreatic Neoplasms	hsa-mir-26b	0.18219
Adrenocortical Carcinoma	hsa-mir-107	0.18212
lymphoma	hsa-mir-214	0.18204
Glioblastoma	hsa-mir-375	0.18201
Colorectal Neoplasms	hsa-mir-363	0.18195
Hepatitis C	hsa-mir-126	0.18191
Vascular Diseases	hsa-mir-155	0.18189
Gastrointestinal Neoplasms	hsa-mir-15a	0.18188
Muscular Disorders, Atrophic	hsa-mir-24	0.18185
Retinoblastoma	hsa-mir-133b	0.18178
Barrett Esophagus	hsa-mir-34a	0.18178
Lung Neoplasms	hsa-mir-139	0.18175
Adrenocortical Carcinoma	hsa-mir-25	0.18173
medulloblastoma	hsa-mir-200a	0.18172
Pulmonary Disease, Chronic Obstructive	hsa-mir-155	0.1817
Carcinoma	hsa-let-7e	0.18168
Leukemia, Lymphocytic, Chronic, B-Cell	hsa-mir-133b	0.18159
Adenoviridae Infections	hsa-mir-203	0.18154
Schizophrenia	hsa-mir-31	0.18152
Diabetes Mellitus, Type 2	hsa-mir-155	0.18144
Pancreatic Neoplasms	hsa-mir-373	0.18142
Multiple Myeloma	hsa-mir-133a	0.1814
Hepatitis C	hsa-mir-19b	0.18133
Myelodysplastic Syndromes	hsa-mir-141	0.18122
Inflammation	hsa-mir-19b	0.18118
Laryngeal Neoplasms	hsa-mir-29b	0.18113
Endometriosis	hsa-mir-127	0.18107
medulloblastoma	hsa-let-7b	0.18106
Carcinoma Hepatocellular	hsa-mir-299	0.18097
Thyroid Neoplasms	hsa-mir-30b	0.18096
Mesothelioma	hsa-mir-181b	0.18092
Pancreatic Neoplasms	hsa-mir-140	0.18082
Head and Neck Neoplasms	hsa-mir-23b	0.18078
Carcinoma, Squamous Cell	hsa-mir-206	0.18075
Atherosclerosis	hsa-mir-16	0.18068
Atherosclerosis	hsa-mir-1	0.18063
Neoplasms, Squamous Cell	hsa-mir-122	0.18061
Hepatitis B	hsa-mir-19a	0.18059
medulloblastoma	hsa-mir-20b	0.18059
Stomach Neoplasms	hsa-mir-208a	0.18056
Carcinoma, Renal Cell	hsa-mir-27b	0.18056
Retinoblastoma	hsa-mir-141	0.18051
Ovarian Neoplasms	hsa-mir-10a	0.1804
Schizophrenia	hsa-mir-143	0.18037
Laryngeal Neoplasms	hsa-mir-15a	0.18032
Nasopharyngeal Neoplasms	hsa-mir-199a	0.1802
Carcinoma, Renal Cell	hsa-mir-191	0.18019
Prostatic Neoplasms	hsa-mir-28	0.17999
Endometrial Neoplasms	hsa-mir-107	0.17999
Inflammation	hsa-mir-19a	0.17989
Carcinoma, Renal Cell	hsa-mir-181c	0.17983
Leukemia, Promyelocytic, Acute	hsa-mir-21	0.1798
Muscular Disorders, Atrophic	hsa-mir-182	0.17976
Leukemia, Lymphocytic, Chronic, B-Cell	hsa-mir-200c	0.17949
Ovarian Neoplasms	hsa-mir-451a	0.17937
Glioblastoma	hsa-mir-378a	0.17934
lymphoma	hsa-mir-142	0.17932
Adenoviridae Infections	hsa-mir-200b	0.1793
Lung Neoplasms	hsa-mir-99b	0.17918
Hepatitis B	hsa-mir-29c	0.17917
Endometrial Neoplasms	hsa-mir-25	0.1791
Carcinoma, Renal Cell	hsa-mir-92b	0.17909
Precursor Cell Lymphoblastic Leukemia-Lymphoma	hsa-mir-16	0.17905
Melanoma	hsa-mir-148b	0.17903
Digestive System Neoplasms	hsa-mir-21	0.1789
Colorectal Neoplasms	hsa-mir-452	0.17883
Colonic Neoplasms	hsa-mir-375	0.17881
Melanoma	hsa-mir-197	0.1787
Inflammation	hsa-mir-122	0.17865
Carcinoma	hsa-let-7f	0.17862
Retinoblastoma	hsa-mir-183	0.17859
Leukemia	hsa-mir-223	0.17848
Neoplasms	hsa-mir-338	0.17834
Colorectal Neoplasms	hsa-mir-370	0.17832
Head and Neck Neoplasms	hsa-mir-20b	0.1782
Head and Neck Neoplasms	hsa-mir-106a	0.17816
Prostatic Neoplasms	hsa-mir-138	0.17813
Urinary Bladder Neoplasms	hsa-mir-181c	0.17813
Colonic Neoplasms	hsa-mir-99a	0.1781
Carcinoma, Squamous Cell	hsa-mir-26b	0.1781
Carcinoma	hsa-let-7g	0.17802
Adenocarcinoma	hsa-mir-30b	0.17801
Osteosarcoma	hsa-mir-101	0.1779
Uterine Cervical Neoplasms	hsa-mir-30c	0.17788
Ovarian Neoplasms	hsa-mir-135a	0.17787
Glioma	hsa-mir-130a	0.17786
Lupus Vulgaris	hsa-mir-133a	0.17784
Adenoviridae Infections	hsa-mir-183	0.17781
Prostatic Neoplasms	hsa-mir-139	0.17776
Hepatitis C	hsa-mir-18a	0.17771
Ovarian Neoplasms	hsa-mir-149	0.17765
Thyroid Neoplasms	hsa-mir-27a	0.17755
Lupus Vulgaris	hsa-mir-29a	0.17755
Leukemia, Myeloid, Acute	hsa-mir-130a	0.17753
Hodgkin Disease	hsa-mir-29b	0.17751
Lung Neoplasms	hsa-mir-181d	0.17751
Sarcoma, Kaposi	hsa-mir-21	0.17749
Hepatitis C	hsa-mir-19a	0.17747
Myelodysplastic Syndromes	hsa-mir-199a	0.17744
Head and Neck Neoplasms	hsa-mir-22	0.1774
Gastrointestinal Neoplasms	hsa-mir-29b	0.17738
Carcinoma	hsa-mir-148a	0.17733
Hepatitis B	hsa-mir-31	0.17727
Heart Failure	hsa-mir-140	0.17722
Pre-Eclampsia	hsa-mir-146a	0.17718
Precursor Cell Lymphoblastic Leukemia-Lymphoma	hsa-mir-145	0.1771
Hepatitis B	hsa-mir-223	0.17696
Prostatic Neoplasms	hsa-mir-144	0.17689
Head and Neck Neoplasms	hsa-mir-127	0.17684
Leukemia, Lymphocytic, Chronic, B-Cell	hsa-mir-7	0.17676
Stomach Neoplasms	hsa-mir-488	0.1767
Neuroblastoma	hsa-let-7i	0.1767
Colonic Neoplasms	hsa-mir-30e	0.17661
Nasopharyngeal Neoplasms	hsa-mir-125a	0.17658
Adenoviridae Infections	hsa-mir-132	0.17655
Esophageal Neoplasms	hsa-mir-124	0.17652
Glioblastoma	hsa-mir-296	0.17637
Adrenocortical Carcinoma	hsa-mir-429	0.17636
Lung Neoplasms	hsa-mir-378a	0.17624
medulloblastoma	hsa-mir-342	0.17612
Mouth Neoplasms	hsa-mir-15a	0.17612
Uterine Cervical Neoplasms	hsa-mir-199b	0.176
Barrett Esophagus	hsa-mir-29a	0.17598
Gastrointestinal Neoplasms	hsa-mir-18a	0.17592
Multiple Myeloma	hsa-mir-29c	0.1759
Head and Neck Neoplasms	hsa-mir-124	0.17587
lymphoma	hsa-mir-182	0.17586
Neoplasms, Squamous Cell	hsa-mir-17	0.17585
Mouth Neoplasms	hsa-mir-145	0.17582
Neoplasms, Squamous Cell	hsa-mir-29a	0.17577
Hepatitis C	hsa-mir-31	0.17575
Lupus Vulgaris	hsa-mir-378a	0.17573
lymphoma	hsa-mir-199a	0.17555
Breast Neoplasms	hsa-mir-494	0.17545
Prostatic Neoplasms	hsa-mir-219	0.17544
Thyroid Neoplasms	hsa-mir-199a	0.17538
Urinary Bladder Neoplasms	hsa-mir-98	0.17537
Carcinoma, Squamous Cell	hsa-mir-204	0.17537
Mouth Neoplasms	hsa-mir-29b	0.17519
Multiple Myeloma	hsa-mir-31	0.17515
lymphoma	hsa-let-7i	0.17503
Adenoviridae Infections	hsa-let-7c	0.17497
Heart Failure	hsa-mir-338	0.17494
Colonic Neoplasms	hsa-mir-338	0.1749
Hepatitis C	hsa-mir-223	0.17477
Leukemia, B-Cell	hsa-mir-146a	0.17469
Neoplasms, Squamous Cell	hsa-mir-1	0.17466
Esophageal Neoplasms	hsa-mir-137	0.17465
Leukemia, Lymphocytic, Chronic, B-Cell	hsa-mir-205	0.17462
Uterine Cervical Neoplasms	hsa-mir-224	0.17459
medulloblastoma	hsa-mir-451a	0.17451
Leukemia	hsa-mir-133a	0.17451
Atherosclerosis	hsa-mir-15a	0.17443
Breast Neoplasms	hsa-mir-376a	0.17443
Leukemia	hsa-mir-29c	0.1744
Stomach Neoplasms	hsa-mir-542	0.17431
Neoplasms, Squamous Cell	hsa-mir-16	0.17427
Gastrointestinal Neoplasms	hsa-mir-19b	0.17419
Carcinoma, Renal Cell	hsa-mir-296	0.17418
Neuroblastoma	hsa-mir-141	0.17417
Hodgkin Disease	hsa-mir-1	0.17409
Head and Neck Neoplasms	hsa-mir-335	0.17408
Colonic Neoplasms	hsa-mir-451a	0.17407
lymphoma	hsa-mir-15b	0.17395
Adenoviridae Infections	hsa-mir-192	0.17384
Nasopharyngeal Neoplasms	hsa-mir-30a	0.17373
Multiple Myeloma	hsa-mir-200b	0.17369
Thyroid Neoplasms	hsa-mir-192	0.17366
Lupus Vulgaris	hsa-mir-208a	0.17364
Retinoblastoma	hsa-mir-199a	0.17359
Laryngeal Neoplasms	hsa-mir-122	0.17357
Lupus Vulgaris	hsa-mir-1	0.17348
medulloblastoma	hsa-mir-130a	0.17347
Precursor Cell Lymphoblastic Leukemia-Lymphoma	hsa-mir-1	0.17344
Adenoviridae Infections	hsa-mir-9	0.17339
Glioblastoma	hsa-mir-98	0.17336
Toxoplasmosis	hsa-mir-21	0.17331
Prostatic Neoplasms	hsa-mir-181d	0.17328
Eosinophilic Esophagitis	hsa-mir-16	0.17325
lymphoma	hsa-mir-196a	0.17322
Breast Neoplasms	hsa-mir-208a	0.17321
Endometrial Neoplasms	hsa-mir-132	0.1732
Neoplasms, Squamous Cell	hsa-mir-20a	0.1732
Eosinophilic Esophagitis	hsa-mir-133a	0.17313
Colonic Neoplasms	hsa-mir-92b	0.17308
Carcinoma Hepatocellular	hsa-mir-151	0.17307
Myocardial Infarction	hsa-mir-17	0.17301
Colorectal Neoplasms	hsa-mir-449b	0.17299
Leukemia, Myeloid, Acute	hsa-mir-96	0.17298
Adrenocortical Carcinoma	hsa-mir-10b	0.17296
Multiple Myeloma	hsa-mir-122	0.17295
Nasopharyngeal Neoplasms	hsa-mir-30b	0.17293
Hepatitis, Chronic	hsa-mir-21	0.17288
Neoplasms	hsa-mir-10a	0.17287
Eosinophilic Esophagitis	hsa-mir-15a	0.17282
Neuroblastoma	hsa-let-7e	0.17279
Carcinoma, Small Cell	hsa-mir-155	0.17277
Heart Failure	hsa-mir-219	0.1727
Lupus Vulgaris	hsa-mir-29b	0.17269
Eosinophilic Esophagitis	hsa-mir-34a	0.17263
Pancreatic Neoplasms	hsa-mir-193b	0.17261
Prostatic Neoplasms	hsa-mir-302c	0.17261
Colonic Neoplasms	hsa-mir-372	0.17259
Gastrointestinal Neoplasms	hsa-mir-122	0.17253
Glioblastoma	hsa-mir-497	0.17246
Hemangiosarcoma	hsa-mir-21	0.17246
Rhabdomyosarcoma	hsa-mir-21	0.17245
Laryngeal Neoplasms	hsa-mir-222	0.17243
Colorectal Neoplasms	hsa-mir-32	0.17236
Leukemia, Lymphocytic, Chronic, B-Cell	hsa-mir-125a	0.17232
Eosinophilic Esophagitis	hsa-mir-20a	0.17232
Leukemia, Myeloid	hsa-mir-155	0.1723
Carcinoma, Non-Small-Cell Lung	hsa-mir-129	0.17223
Carcinoma	hsa-mir-101	0.17221
Hodgkin Disease	hsa-mir-15a	0.17212
Gastrointestinal Neoplasms	hsa-mir-19a	0.17211
Adenoviridae Infections	hsa-let-7a	0.17209
Carcinoma, Renal Cell	hsa-mir-98	0.17208
medulloblastoma	hsa-mir-137	0.172
Myocardial Infarction	hsa-mir-16	0.172
Lung Neoplasms	hsa-mir-144	0.17196
Polycystic Kidney Diseases	hsa-mir-21	0.17191
Adenoviridae Infections	hsa-mir-208a	0.1719
Pancreatic Neoplasms	hsa-mir-98	0.17159
Carcinoma Hepatocellular	hsa-mir-451	0.17145
Carcinoma, Renal Cell	hsa-mir-497	0.17144
Eosinophilic Esophagitis	hsa-mir-17	0.17141
Adenocarcinoma	hsa-let-7d	0.17137
Aortic Aneurysm, Thoracic	hsa-mir-155	0.17118
ACTH-Secreting Pituitary Adenoma	hsa-mir-155	0.17105
Myelodysplastic Syndromes	hsa-mir-30b	0.17099
Glioma	hsa-mir-137	0.17097
Hepatitis B	hsa-mir-143	0.17087
Carcinoma, Non-Small-Cell Lung	hsa-mir-339	0.17083
Adenoviridae Infections	hsa-mir-23b	0.17078
Lupus Vulgaris	hsa-mir-133b	0.17075
Muscular Disorders, Atrophic	hsa-mir-141	0.17066
Carcinoma, Squamous Cell	hsa-mir-30e	0.17043
Breast Neoplasms	hsa-mir-542	0.17039
Glioma	hsa-mir-342	0.17034
Colonic Neoplasms	hsa-mir-23a	0.17031
Hodgkin Disease	hsa-mir-221	0.1702
medulloblastoma	hsa-mir-23a	0.17019
Mesothelioma	hsa-mir-203	0.17016
Lupus Vulgaris	hsa-mir-26b	0.17004
Barrett Esophagus	hsa-mir-16	0.17004
Urinary Bladder Neoplasms	hsa-mir-497	0.16999
Osteosarcoma	hsa-mir-34b	0.16995
Adrenocortical Carcinoma	hsa-mir-224	0.16993
Stomach Neoplasms	hsa-mir-383	0.16987
Esophageal Neoplasms	hsa-mir-106a	0.16983
Endometrial Neoplasms	hsa-mir-10b	0.16969
Adenocarcinoma	hsa-mir-27a	0.16959
Heart Failure	hsa-mir-99a	0.16958
Stomach Neoplasms	hsa-mir-483	0.16953
Mouth Neoplasms	hsa-mir-122	0.16949
Mouth Neoplasms	hsa-mir-222	0.16946
medulloblastoma	hsa-mir-26b	0.16941
Carcinoma, Non-Small-Cell Lung	hsa-mir-491	0.16937
Laryngeal Neoplasms	hsa-mir-18a	0.16935
Inflammation	hsa-mir-143	0.16933
Schizophrenia	hsa-mir-200b	0.16926
Laryngeal Neoplasms	hsa-mir-19b	0.16926
Myocardial Infarction	hsa-mir-15a	0.16925
Precursor Cell Lymphoblastic Leukemia-Lymphoma	hsa-mir-15a	0.16918
Retinoblastoma	hsa-mir-101	0.16905
Myocardial Infarction	hsa-mir-122	0.16898
Neuroblastoma	hsa-let-7g	0.16897
Atherosclerosis	hsa-mir-18a	0.16897
Carcinoma, Squamous Cell	hsa-mir-451a	0.16894
Carcinoma, Squamous Cell	hsa-mir-191	0.16881
Muscular Disorders, Atrophic	hsa-mir-30b	0.1688
Prostatic Neoplasms	hsa-mir-197	0.16879
Thyroid Neoplasms	hsa-mir-107	0.16878
Muscular Disorders, Atrophic	hsa-let-7f	0.16877
Myelodysplastic Syndromes	hsa-mir-183	0.16873
Neoplasms, Squamous Cell	hsa-mir-15a	0.1687
Leukemia, Myeloid, Acute	hsa-mir-137	0.16867
Neuroblastoma	hsa-let-7f	0.16867
Adrenocortical Carcinoma	hsa-mir-199b	0.16861
Endometriosis	hsa-mir-378a	0.16857
Leukemia, Lymphocytic, Chronic, B-Cell	hsa-mir-100	0.16851
Inflammation	hsa-mir-29c	0.16848
Leukemia, Myeloid, Acute	hsa-mir-195	0.16845
Neoplasms	hsa-mir-296	0.16843
Leukemia, Myeloid, Acute	hsa-mir-18b	0.1684
Carcinoma Hepatocellular	hsa-mir-625	0.16839
Laryngeal Neoplasms	hsa-mir-126	0.16837
Neuroblastoma	hsa-mir-100	0.16837
Carcinoma, Squamous Cell	hsa-mir-23a	0.16835
Hepatitis C	hsa-mir-143	0.16832
Muscular Disorders, Atrophic	hsa-let-7g	0.16832
Carcinoma, Basal Cell	hsa-mir-125b	0.16832
Carcinoma	hsa-mir-34b	0.16823
Melanoma	hsa-mir-184	0.16821
Precursor Cell Lymphoblastic Leukemia-Lymphoma	hsa-mir-18a	0.16821
Prostatic Neoplasms	hsa-mir-128	0.1682
Adenoviridae Infections	hsa-mir-141	0.16805
Melanoma	hsa-mir-363	0.168
Lymphoma, Primary Effusion	hsa-mir-155	0.168
Carcinoma	hsa-mir-100	0.16799
Endometrial Neoplasms	hsa-mir-23b	0.16799
Lymphoma, B-Cell	hsa-mir-34c	0.16786
Myelodysplastic Syndromes	hsa-mir-101	0.16784
Nasopharyngeal Neoplasms	hsa-mir-93	0.16778
Lymphoma, B-Cell	hsa-let-7c	0.1677
Carcinoma Hepatocellular	hsa-mir-663a	0.16755
Uterine Cervical Neoplasms	hsa-mir-22	0.16752
Rectal Neoplasms	hsa-mir-155	0.16751
Endometrial Neoplasms	hsa-mir-224	0.16746
Adenoviridae Infections	hsa-let-7i	0.16742
Prostatic Neoplasms	hsa-mir-148b	0.16742
Hodgkin Disease	hsa-mir-222	0.16738
Carcinoma, Squamous Cell	hsa-mir-99a	0.16731
Ovarian Neoplasms	hsa-mir-129	0.16724
lymphoma	hsa-let-7e	0.16723
Schizophrenia	hsa-mir-181a	0.16718
Inflammation	hsa-mir-31	0.16717
Carcinoma, Non-Small-Cell Lung	hsa-mir-367	0.16709
Carcinoma Hepatocellular	hsa-mir-33a	0.16706
Pancreatic Neoplasms	hsa-mir-302a	0.16704
Osteosarcoma	hsa-mir-200c	0.16704
Retinoblastoma	hsa-mir-148a	0.16699
Endometriosis	hsa-mir-140	0.16699
Nasopharyngeal Neoplasms	hsa-mir-200a	0.16695
Adrenocortical Carcinoma	hsa-mir-218	0.1669
Barrett Esophagus	hsa-mir-29b	0.16689
[truncated: 2,641 more rows]
