# Supplementary material for: Predicting miRNA-Disease Association Based on Neural Inductive Matrix Completion with Graph Autoencoders and Self-Attention Mechanism
Source: Biomolecules. 2022 Jan 2;12(1):64. doi: 10.3390/biom12010064 (PMC8774034; doi:10.3390/biom12010064)
Supplement: Supplementary file 1 [file biomolecules-12-00064-s001.zip › Table S2.xlsx]

## Sheet: Sheet1
disease name	miRNA name	dbdemc 2.0	mir2disease	hmdd 3.0	score
Esophageal Neoplasms	hsa-mir-125b	confirmed	unconfirmed	confirmed	0.38192
Esophageal Neoplasms	hsa-mir-17	confirmed	unconfirmed	unconfirmed	0.37993
Esophageal Neoplasms	hsa-mir-16	confirmed	unconfirmed	unconfirmed	0.35509
Esophageal Neoplasms	hsa-mir-18a	confirmed	unconfirmed	unconfirmed	0.35107
Esophageal Neoplasms	hsa-mir-19b	confirmed	unconfirmed	unconfirmed	0.3439
Esophageal Neoplasms	hsa-mir-29a	confirmed	unconfirmed	unconfirmed	0.34109
Esophageal Neoplasms	hsa-mir-222	confirmed	unconfirmed	unconfirmed	0.33873
Esophageal Neoplasms	hsa-mir-1	confirmed	unconfirmed	unconfirmed	0.33597
Esophageal Neoplasms	hsa-mir-29b	confirmed	unconfirmed	unconfirmed	0.32522
Esophageal Neoplasms	hsa-mir-200b	confirmed	unconfirmed	unconfirmed	0.31911
Esophageal Neoplasms	hsa-mir-181a	confirmed	unconfirmed	unconfirmed	0.30041
Esophageal Neoplasms	hsa-mir-146b	confirmed	unconfirmed	unconfirmed	0.29302
Esophageal Neoplasms	hsa-mir-9	confirmed	unconfirmed	unconfirmed	0.29035
Esophageal Neoplasms	hsa-mir-122	confirmed	unconfirmed	unconfirmed	0.28957
Esophageal Neoplasms	hsa-mir-106b	confirmed	unconfirmed	confirmed	0.28501
Esophageal Neoplasms	hsa-mir-181b	confirmed	unconfirmed	unconfirmed	0.28359
Esophageal Neoplasms	hsa-mir-142	confirmed	unconfirmed	unconfirmed	0.27971
Esophageal Neoplasms	hsa-mir-182	confirmed	unconfirmed	confirmed	0.27886
Esophageal Neoplasms	hsa-let-7i	confirmed	unconfirmed	unconfirmed	0.26966
Esophageal Neoplasms	hsa-mir-133b	confirmed	unconfirmed	unconfirmed	0.264
Esophageal Neoplasms	hsa-let-7e	confirmed	unconfirmed	unconfirmed	0.2623
Esophageal Neoplasms	hsa-mir-24	confirmed	unconfirmed	unconfirmed	0.2607
Esophageal Neoplasms	hsa-let-7f	confirmed	unconfirmed	unconfirmed	0.26029
Esophageal Neoplasms	hsa-let-7g	confirmed	unconfirmed	unconfirmed	0.25799
Esophageal Neoplasms	hsa-mir-15b	confirmed	unconfirmed	unconfirmed	0.25394
Esophageal Neoplasms	hsa-mir-7	confirmed	unconfirmed	unconfirmed	0.24398
Esophageal Neoplasms	hsa-mir-125a	confirmed	unconfirmed	unconfirmed	0.23745
Esophageal Neoplasms	hsa-mir-221	confirmed	unconfirmed	unconfirmed	0.23718
Esophageal Neoplasms	hsa-mir-93	confirmed	unconfirmed	confirmed	0.23273
Esophageal Neoplasms	hsa-mir-30a	confirmed	unconfirmed	unconfirmed	0.23181
Esophageal Neoplasms	hsa-mir-107	confirmed	confirmed	unconfirmed	0.21111
Esophageal Neoplasms	hsa-mir-429	confirmed	unconfirmed	unconfirmed	0.20582
Esophageal Neoplasms	hsa-mir-10b	confirmed	unconfirmed	unconfirmed	0.20564
Esophageal Neoplasms	hsa-mir-218	confirmed	unconfirmed	unconfirmed	0.19991
Esophageal Neoplasms	hsa-mir-132	confirmed	unconfirmed	unconfirmed	0.19946
Esophageal Neoplasms	hsa-mir-224	confirmed	unconfirmed	unconfirmed	0.1994
Esophageal Neoplasms	hsa-mir-199b	confirmed	unconfirmed	unconfirmed	0.19798
Esophageal Neoplasms	hsa-mir-23b	confirmed	unconfirmed	unconfirmed	0.19691
Esophageal Neoplasms	hsa-mir-30c	confirmed	unconfirmed	unconfirmed	0.19605
Esophageal Neoplasms	hsa-let-7d	confirmed	unconfirmed	unconfirmed	0.191
Esophageal Neoplasms	hsa-mir-335	confirmed	unconfirmed	unconfirmed	0.19074
Esophageal Neoplasms	hsa-mir-96	confirmed	unconfirmed	unconfirmed	0.19033
Esophageal Neoplasms	hsa-mir-20b	confirmed	unconfirmed	unconfirmed	0.18723
Esophageal Neoplasms	hsa-mir-127	confirmed	unconfirmed	unconfirmed	0.18307
Esophageal Neoplasms	hsa-mir-124	confirmed	unconfirmed	unconfirmed	0.17652
Esophageal Neoplasms	hsa-mir-137	confirmed	unconfirmed	unconfirmed	0.17465
Esophageal Neoplasms	hsa-mir-106a	confirmed	unconfirmed	unconfirmed	0.16983
Esophageal Neoplasms	hsa-mir-18b	confirmed	unconfirmed	unconfirmed	0.16521
Esophageal Neoplasms	hsa-mir-26b	confirmed	unconfirmed	unconfirmed	0.1637
Esophageal Neoplasms	hsa-mir-23a	confirmed	unconfirmed	unconfirmed	0.16197
