# Supplementary material for: Predicting miRNA-Disease Association Based on Neural Inductive Matrix Completion with Graph Autoencoders and Self-Attention Mechanism
Source: Biomolecules. 2022 Jan 2;12(1):64. doi: 10.3390/biom12010064 (PMC8774034; doi:10.3390/biom12010064)
Supplement: Supplementary file 1 [file biomolecules-12-00064-s001.zip › Table S3.xlsx]

## Sheet: Sheet1
disease name	miRNA name	dbdemc 2.0	mir2disease	hmdd 3.0	score
Breast Neoplasms	hsa-mir-142	confirmed	unconfirmed	confirmed	0.49551
Breast Neoplasms	hsa-mir-15b	confirmed	unconfirmed	confirmed	0.47843
Breast Neoplasms	hsa-mir-192	confirmed	unconfirmed	confirmed	0.4471
Breast Neoplasms	hsa-mir-106a	confirmed	unconfirmed	confirmed	0.41856
Breast Neoplasms	hsa-mir-150	confirmed	unconfirmed	confirmed	0.41253
Breast Neoplasms	hsa-mir-130a	confirmed	unconfirmed	confirmed	0.40038
Breast Neoplasms	hsa-mir-30e	confirmed	unconfirmed	confirmed	0.37149
Breast Neoplasms	hsa-mir-92b	confirmed	unconfirmed	confirmed	0.3672
Breast Neoplasms	hsa-mir-196b	confirmed	confirmed	confirmed	0.35753
Breast Neoplasms	hsa-mir-372	confirmed	unconfirmed	confirmed	0.35185
Breast Neoplasms	hsa-mir-98	confirmed	confirmed	confirmed	0.33909
Breast Neoplasms	hsa-mir-99a	confirmed	unconfirmed	confirmed	0.30675
Breast Neoplasms	hsa-mir-181c	unconfirmed	unconfirmed	confirmed	0.29605
Breast Neoplasms	hsa-mir-99b	confirmed	unconfirmed	confirmed	0.28956
Breast Neoplasms	hsa-mir-28	confirmed	unconfirmed	unconfirmed	0.28034
Breast Neoplasms	hsa-mir-32	confirmed	unconfirmed	confirmed	0.27987
Breast Neoplasms	hsa-mir-491	confirmed	unconfirmed	confirmed	0.27694
Breast Neoplasms	hsa-mir-212	confirmed	unconfirmed	confirmed	0.27417
Breast Neoplasms	hsa-mir-181d	confirmed	confirmed	confirmed	0.26192
Breast Neoplasms	hsa-mir-144	confirmed	unconfirmed	confirmed	0.24333
Breast Neoplasms	hsa-mir-424	unconfirmed	unconfirmed	confirmed	0.24169
Breast Neoplasms	hsa-mir-95	confirmed	unconfirmed	confirmed	0.23748
Breast Neoplasms	hsa-mir-186	confirmed	unconfirmed	confirmed	0.22525
Breast Neoplasms	hsa-mir-449b	confirmed	unconfirmed	unconfirmed	0.22403
Breast Neoplasms	hsa-mir-378a	confirmed	unconfirmed	confirmed	0.22348
Breast Neoplasms	hsa-mir-363	confirmed	unconfirmed	confirmed	0.22038
Breast Neoplasms	hsa-mir-130b	confirmed	unconfirmed	confirmed	0.21545
Breast Neoplasms	hsa-mir-449a	confirmed	unconfirmed	confirmed	0.21474
Breast Neoplasms	hsa-mir-198	confirmed	unconfirmed	confirmed	0.21425
Breast Neoplasms	hsa-mir-184	confirmed	unconfirmed	confirmed	0.21423
Breast Neoplasms	hsa-mir-138	confirmed	unconfirmed	confirmed	0.21071
Breast Neoplasms	hsa-mir-370	confirmed	unconfirmed	confirmed	0.19854
Breast Neoplasms	hsa-mir-211	confirmed	unconfirmed	unconfirmed	0.19334
Breast Neoplasms	hsa-mir-494	confirmed	unconfirmed	confirmed	0.17545
Breast Neoplasms	hsa-mir-376a	confirmed	unconfirmed	confirmed	0.17443
Breast Neoplasms	hsa-mir-208a	confirmed	unconfirmed	confirmed	0.17321
Breast Neoplasms	hsa-mir-542	confirmed	unconfirmed	confirmed	0.17039
Breast Neoplasms	hsa-mir-151	confirmed	unconfirmed	confirmed	0.16472
Breast Neoplasms	hsa-mir-574	confirmed	unconfirmed	confirmed	0.16367
Breast Neoplasms	hsa-mir-483	confirmed	unconfirmed	confirmed	0.15967
Breast Neoplasms	hsa-mir-451	confirmed	unconfirmed	confirmed	0.15912
Breast Neoplasms	hsa-mir-381	confirmed	unconfirmed	confirmed	0.15399
Breast Neoplasms	hsa-mir-217	unconfirmed	unconfirmed	unconfirmed	0.15296
Breast Neoplasms	hsa-mir-484	confirmed	unconfirmed	confirmed	0.1505
Breast Neoplasms	hsa-mir-498	confirmed	unconfirmed	confirmed	0.14988
Breast Neoplasms	hsa-mir-33a	confirmed	unconfirmed	confirmed	0.1498
Breast Neoplasms	hsa-mir-362	confirmed	unconfirmed	confirmed	0.1493
Breast Neoplasms	hsa-mir-421	unconfirmed	unconfirmed	confirmed	0.1461
Breast Neoplasms	hsa-mir-154	confirmed	unconfirmed	confirmed	0.14605
Breast Neoplasms	hsa-mir-33b	confirmed	unconfirmed	confirmed	0.14068
