# Supplementary material for: Predicting miRNA-Disease Association Based on Neural Inductive Matrix Completion with Graph Autoencoders and Self-Attention Mechanism
Source: Biomolecules. 2022 Jan 2;12(1):64. doi: 10.3390/biom12010064 (PMC8774034; doi:10.3390/biom12010064)
Supplement: Supplementary file 1 [file biomolecules-12-00064-s001.zip › Table S4.xlsx]

## Sheet: Sheet1
disease name	miRNA name	dbdemc 2.0	mir2disease	hmdd 3.0	score
Lung Neoplasms	hsa-mir-16	confirmed	confirmed	confirmed	0.57845
Lung Neoplasms	hsa-mir-15a	confirmed	unconfirmed	confirmed	0.5508
Lung Neoplasms	hsa-mir-106b	confirmed	confirmed	confirmed	0.52648
Lung Neoplasms	hsa-mir-141	confirmed	confirmed	confirmed	0.49353
Lung Neoplasms	hsa-mir-15b	confirmed	unconfirmed	confirmed	0.45604
Lung Neoplasms	hsa-mir-122	confirmed	unconfirmed	confirmed	0.43933
Lung Neoplasms	hsa-mir-429	confirmed	confirmed	confirmed	0.42251
Lung Neoplasms	hsa-mir-20b	confirmed	unconfirmed	confirmed	0.38119
Lung Neoplasms	hsa-mir-23b	confirmed	unconfirmed	confirmed	0.35348
Lung Neoplasms	hsa-mir-130a	confirmed	confirmed	confirmed	0.33523
Lung Neoplasms	hsa-mir-195	confirmed	confirmed	confirmed	0.3318
Lung Neoplasms	hsa-mir-302b	confirmed	unconfirmed	confirmed	0.31261
Lung Neoplasms	hsa-mir-194	confirmed	unconfirmed	confirmed	0.30492
Lung Neoplasms	hsa-mir-196b	confirmed	unconfirmed	confirmed	0.28585
Lung Neoplasms	hsa-mir-92b	confirmed	unconfirmed	confirmed	0.28026
Lung Neoplasms	hsa-mir-204	confirmed	confirmed	confirmed	0.27703
Lung Neoplasms	hsa-mir-372	confirmed	unconfirmed	confirmed	0.26739
Lung Neoplasms	hsa-mir-342	confirmed	unconfirmed	confirmed	0.2666
Lung Neoplasms	hsa-mir-373	confirmed	unconfirmed	confirmed	0.25931
Lung Neoplasms	hsa-mir-296	confirmed	unconfirmed	confirmed	0.25259
Lung Neoplasms	hsa-mir-302a	confirmed	unconfirmed	confirmed	0.243
Lung Neoplasms	hsa-mir-99a	confirmed	unconfirmed	confirmed	0.23662
Lung Neoplasms	hsa-mir-193b	confirmed	unconfirmed	confirmed	0.23635
Lung Neoplasms	hsa-mir-339	confirmed	unconfirmed	confirmed	0.22435
Lung Neoplasms	hsa-mir-302c	confirmed	unconfirmed	confirmed	0.22223
Lung Neoplasms	hsa-mir-367	confirmed	unconfirmed	confirmed	0.22125
Lung Neoplasms	hsa-mir-215	confirmed	unconfirmed	confirmed	0.21134
Lung Neoplasms	hsa-mir-302d	confirmed	unconfirmed	confirmed	0.21044
Lung Neoplasms	hsa-mir-149	confirmed	unconfirmed	confirmed	0.20003
Lung Neoplasms	hsa-mir-451a	confirmed	unconfirmed	confirmed	0.19622
Lung Neoplasms	hsa-mir-10a	confirmed	unconfirmed	confirmed	0.19528
Lung Neoplasms	hsa-mir-153	confirmed	unconfirmed	confirmed	0.19466
Lung Neoplasms	hsa-mir-28	confirmed	unconfirmed	confirmed	0.19277
Lung Neoplasms	hsa-mir-491	confirmed	unconfirmed	confirmed	0.19222
Lung Neoplasms	hsa-mir-129	confirmed	unconfirmed	confirmed	0.19035
Lung Neoplasms	hsa-mir-139	confirmed	confirmed	confirmed	0.18175
Lung Neoplasms	hsa-mir-99b	confirmed	unconfirmed	confirmed	0.17918
Lung Neoplasms	hsa-mir-181d	confirmed	unconfirmed	confirmed	0.17751
Lung Neoplasms	hsa-mir-378a	confirmed	unconfirmed	confirmed	0.17624
Lung Neoplasms	hsa-mir-144	confirmed	unconfirmed	confirmed	0.17196
Lung Neoplasms	hsa-mir-148b	confirmed	unconfirmed	confirmed	0.16013
Lung Neoplasms	hsa-mir-184	confirmed	unconfirmed	confirmed	0.14929
Lung Neoplasms	hsa-mir-363	confirmed	unconfirmed	confirmed	0.14818
Lung Neoplasms	hsa-mir-452	confirmed	unconfirmed	confirmed	0.14222
Lung Neoplasms	hsa-mir-152	confirmed	unconfirmed	confirmed	0.13852
Lung Neoplasms	hsa-mir-151a	confirmed	unconfirmed	confirmed	0.138
Lung Neoplasms	hsa-mir-370	confirmed	unconfirmed	confirmed	0.13753
Lung Neoplasms	hsa-mir-320a	confirmed	unconfirmed	confirmed	0.13694
Lung Neoplasms	hsa-mir-449b	confirmed	unconfirmed	confirmed	0.13683
Lung Neoplasms	hsa-mir-424	confirmed	unconfirmed	confirmed	0.1349
